# Supplementary material for: Spatiotemporal trends of ischemic stroke burden attributable to PM2.5 from 1990 to 2021
Source: Front Public Health. 2025 Jul 16;13:1608086. doi: 10.3389/fpubh.2025.1608086 (PMC12307462; doi:10.3389/fpubh.2025.1608086)
Supplement: Supplementary file 14 [file Table_1.xlsx]

## Sheet: hpmdf_num_asr_90_21_eapc
Table S6. The global burden of ischemic stroke attributable to household PM2.5 air pollution in 1990 and 2021 and the temporal trends during 1990-2021
Characteristics	1990				2021				EAPC of ASMR No. (95% CI)	EAPC of ASDR No. (95% CI)
	Death number No. × 104 (95% UI)	DALY No. × 104 (95% UI)	ASMR per 100000 No. (95% UI)	ASDR per 100000 No. (95% UI)	Death number No. × 104 (95% UI)	DALY No. × 104 (95% UI)	ASMR per 100000 No. (95% UI)	ASDR per 100000 No. (95% UI)
Global	36.81 (27.38-48.66)	814.41 (613.82-1070.29)	10.71 (7.96-14.26)	215.73 (162.27-282.62)	30.23 (16.31-56.07)	629.37 (346.91-1165.56)	3.64 (1.96-6.78)	73.78 (40.65-136.68)	-3.91 (-4.35 to -3.46)	-3.88 (-4.30 to -3.47)
Female	19.29 (14.41-25.65)	412.73 (316.25-539.86)	9.70 (7.23-12.94)	197.08 (150.17-259.07)	15.79 (8.81-28.49)	319.54 (181.28-567.95)	3.38 (1.89-6.09)	69.11 (39.28-122.56)	-3.82 (-4.23 to -3.40)	-3.79 (-4.18 to -3.41)
Male	17.52 (12.68-23.37)	401.68 (294.51-529.22)	12.19 (8.83-16.33)	240.75 (176.37-317.49)	14.44 (7.46-28.31)	309.83 (163.61-601.51)	3.98 (2.04-7.84)	79.32 (41.68-154.62)	-4.04 (-4.53 to -3.56)	-4.01 (-4.46 to -3.56)
Low SDI	3.62 (2.74-4.71)	83.35 (63.84-106.30)	23.97 (18.30-31.16)	445.56 (343.07-565.76)	6.69 (5.13-8.72)	149.15 (115.71-191.62)	19.08 (14.56-24.48)	349.54 (272.04-446.62)	-0.83 (-0.89 to -0.77)	-0.93 (-1.00 to -0.86)
Low-middle SDI	9.04 (7.00-11.45)	200.39 (156.72-251.01)	20.64 (15.91-26.01)	382.82 (300.52-480.54)	13.38 (8.56-19.20)	276.00 (175.96-396.65)	11.79 (7.56-16.87)	214.29 (137.18-306.97)	-1.98 (-2.17 to -1.79)	-2.05 (-2.25 to -1.85)
Middle SDI	14.63 (11.24-18.46)	325.34 (251.25-408.83)	19.78 (15.12-25.11)	366.18 (282.54-459.21)	8.51 (1.89-21.39)	171.41 (38.93-437.50)	3.75 (0.84-9.45)	68.93 (15.62-175.03)	-5.57 (-6.29 to -4.84)	-5.60 (-6.29 to -4.90)
High-middle SDI	8.50 (5.58-13.59)	185.71 (126.15-284.86)	9.85 (6.42-16.11)	196.00 (132.25-305.17)	1.61 (0.10-8.73)	31.87 (1.96-170.90)	0.82 (0.05-4.48)	16.06 (0.99-86.48)	-8.98 (-10.15 to -7.79)	-8.97 (-10.10 to -7.83)
High SDI	0.99 (0.31-2.31)	18.87 (6.27-44.05)	0.87 (0.28-2.03)	16.74 (5.59-38.99)	0.03 (0.00-0.30)	0.50 (0.00-4.97)	0.01 (0.00-0.12)	0.22 (0.00-2.20)	-14.69 (-15.34 to -14.04)	-14.86 (-15.51 to -14.20)
High-income Asia Pacific	0.02 (0.00-0.12)	0.43 (0.03-2.24)	0.12 (0.01-0.67)	2.25 (0.18-11.94)	0.00 (0.00-0.00)	0.01 (0.00-0.07)	0.00 (0.00-0.01)	0.02 (0.00-0.11)	-15.09 (-16.16 to -14.00)	-14.88 (-16.01 to -13.73)
High-income North America	0.00 (0.00-0.01)	0.01 (0.00-0.12)	0 (0-0.02)	0.04 (0-0.32)	0.00 (0.00-0.00)	0.00 (0.00-0.01)	0 (0-0.00)	0.00 (0-0.02)	-9.07 (-9.55 to -8.58)	-8.54 (-8.96 to -8.11)
Central Asia	0.39 (0.16-0.79)	8.50 (3.51-17.14)	9.80 (4.05-19.66)	193.27 (79.90-390.23)	0.19 (0.08-0.45)	4.37 (1.84-9.64)	3.03 (1.21-7.10)	59.15 (24.45-133.33)	-5.31 (-6.35 to -4.25)	-5.34 (-6.37 to -4.30)
East Asia	16.38 (12.21-20.83)	374.38 (281.37-475.56)	27.49 (20.76-34.91)	506.20 (380.38-641.47)	6.82 (1.61-20.67)	139.82 (34.67-421.28)	3.52 (0.82-10.70)	66.82 (16.45-201.58)	-7.07 (-7.95 to -6.18)	-6.96 (-7.78 to -6.12)
South Asia	7.00 (5.29-9.18)	156.92 (118.37-205.93)	17.70 (13.50-22.85)	325.73 (246.7-421.45)	10.99 (7.03-16.06)	222.55 (143.23-327.61)	9.48 (6.07-13.83)	168.39 (108.2-246.62)	-2.23 (-2.42 to -2.05)	-2.35 (-2.54 to -2.16)
Southeast Asia	4.86 (3.67-6.05)	105.63 (80.94-131.39)	27.13 (20.55-33.65)	491.96 (376.21-611.09)	4.46 (1.88-8.26)	91.44 (37.75-171.81)	8.96 (3.79-16.56)	160.16 (66.25-299.47)	-3.46 (-3.99 to -2.93)	-3.54 (-4.04 to -3.04)
Central Europe	1.35 (0.32-3.62)	23.77 (5.82-64.34)	10.62 (2.53-28.32)	171.48 (41.91-462.07)	0.20 (0.01-1.29)	3.13 (0.11-20.35)	0.81 (0.03-5.28)	13.20 (0.45-85.71)	-9.65 (-10.39 to -8.90)	-9.64 (-10.41 to -8.87)
Eastern Europe	0.55 (0.08-2.36)	9.84 (1.52-41.87)	2.30 (0.35-9.89)	37.79 (5.87-160.66)	0.12 (0.02-0.54)	2.05 (0.28-9.29)	0.32 (0.04-1.49)	5.76 (0.80-25.95)	-8.93 (-10.60 to -7.24)	-8.61 (-10.25 to -6.93)
Western Europe	0.04 (0.00-0.32)	0.61 (0.01-4.76)	0.07 (0-0.53)	1.00 (0.01-7.77)	0.00 (0.00-0.01)	0.02 (0.00-0.14)	0.00 (0-0.01)	0.01 (0.00-0.12)	-13.67 (-14.36 to -12.97)	-13.51 (-14.22 to -12.79)
Andean Latin America	0.10 (0.05-0.16)	1.97 (0.91-3.15)	5.97 (2.75-9.51)	104.84 (48.19-167.09)	0.04 (0.01-0.12)	0.68 (0.12-2.18)	0.67 (0.11-2.14)	11.96 (2.06-38.10)	-7.19 (-7.61 to -6.77)	-7.14 (-7.55 to -6.73)
Central Latin America	0.23 (0.09-0.46)	4.56 (1.84-8.90)	3.59 (1.45-7.05)	61.63 (24.83-120.89)	0.17 (0.06-0.40)	3.18 (1.19-7.40)	0.75 (0.28-1.72)	13.32 (4.99-30.96)	-5.15 (-5.25 to -5.04)	-5.09 (-5.18 to -5.00)
Southern Latin America	0.12 (0.03-0.30)	2.21 (0.58-5.39)	2.99 (0.78-7.36)	50.47 (13.17-123.5)	0.01 (0.00-0.06)	0.11 (0.00-1.01)	0.07 (0.00-0.62)	1.21 (0.00-11.1)	-11.88 (-12.13 to -11.63)	-11.86 (-12.12 to -11.59)
Tropical Latin America	0.70 (0.36-1.20)	13.22 (6.59-23.09)	10.60 (5.37-17.70)	171.53 (87.01-294.32)	0.15 (0.03-0.43)	2.66 (0.55-7.65)	0.64 (0.13-1.78)	10.74 (2.22-30.86)	-8.85 (-9.16 to -8.54)	-8.85 (-9.15 to -8.55)
Australasia	0.00 (0.00-0.01)	0.01 (0.00-0.13)	0.03 (0-0.36)	0.49 (0-5.52)	0.00 (0.00-0.00)	0.00 (0.00-0.00)	0.00 (0-0.00)	0.01 (0-0.07)	-13.24 (-13.91 to -12.57)	-12.84 (-13.57 to -12.10)
Caribbean	0.19 (0.13-0.26)	3.66 (2.51-5.02)	8.03 (5.39-11.27)	146.05 (99.36-201.54)	0.20 (0.13-0.28)	3.99 (2.71-5.66)	3.69 (2.49-5.18)	74.51 (50.77-105.60)	-2.29 (-2.45 to -2.13)	-2.05 (-2.20 to -1.89)
North Africa and Middle East	1.34 (0.82-2.22)	28.95 (18.12-47.58)	10.70 (6.48-17.94)	195.46 (120.94-324.61)	0.77 (0.50-1.15)	17.38 (11.31-25.80)	2.11 (1.37-3.18)	40.55 (26.55-60.07)	-5.62 (-5.77 to -5.46)	-5.46 (-5.61 to -5.32)
Oceania	0.03 (0.02-0.04)	0.81 (0.56-1.07)	18.92 (13.0-25.23)	358.09 (249.47-474.27)	0.06 (0.04-0.09)	1.56 (1.08-2.16)	14.11 (9.6-20.07)	264.91 (185.17-366.07)	-1.01 (-1.11 to -0.90)	-1.04 (-1.12 to -0.96)
Central Sub-Saharan Africa	0.36 (0.25-0.48)	8.78 (6.44-11.67)	27.54 (19.58-36.34)	513.27 (372.40-670.52)	0.67 (0.44-0.98)	15.36 (10.44-21.33)	21.55 (14.10-31.60)	383.05 (262.02-543.30)	-1.03 (-1.15 to -0.92)	-1.19 (-1.30 to -1.08)
Eastern Sub-Saharan Africa	1.14 (0.87-1.51)	26.96 (20.82-34.62)	23.98 (18.53-31.54)	449.34 (350.54-576.02)	2.27 (1.75-2.83)	51.87 (40.47-65.08)	20.36 (15.59-25.46)	379.93 (297.87-472.62)	-0.65 (-0.71 to -0.60)	-0.68 (-0.73 to -0.63)
Southern Sub-Saharan Africa	0.18 (0.11-0.28)	4.09 (2.29-6.31)	8.87 (5.03-13.62)	171.18 (95.45-262.87)	0.24 (0.14-0.42)	5.07 (3.04-8.84)	5.50 (3.01-9.91)	101.00 (58.75-179.37)	-1.67 (-2.43 to -0.90)	-1.89 (-2.55 to -1.22)
Western Sub-Saharan Africa	1.80 (1.23-2.47)	39.10 (27.69-52.10)	28.37 (19.57-38.82)	518.32 (360.40-694.34)	2.88 (2.00-3.98)	64.13 (44.62-88.92)	21.26 (14.63-29.40)	388.09 (270.16-535.91)	-1.20 (-1.43 to -0.97)	-1.21 (-1.44 to -0.98)
ASMR, age-standardized mortality rate; UI, uncertainty interval; DALYs, disability-adjusted life years; ASDR, age-standardized DALY rate; EAPC, estimated annual percentage change; CI, confidence interval; SDI, Socio-demographic Index
