# Supplementary material for: Spatiotemporal trends of ischemic stroke burden attributable to PM2.5 from 1990 to 2021
Source: Front Public Health. 2025 Jul 16;13:1608086. doi: 10.3389/fpubh.2025.1608086 (PMC12307462; doi:10.3389/fpubh.2025.1608086)
Supplement: Supplementary file 15 [file Table_2.xlsx]

## Sheet: apc_ASDRPM2.5_trend
Table S2. The APCs of age-standardized DALYs rate in ischemic stroke attributable to PM2.5 air pollution, 1990–2021
Location	Segment	Year	APC (95%CI)	p value
Global	Trend 0	1990 - 2003	-0.961 (-1.19--0.69)	<0.001
	Trend 1	2003 - 2021	-2.700 (-2.85--2.56)	<0.001
Low SDI	Trend 0	1990 - 1996	0.269 (0.05-0.54)	0.019
	Trend 1	1996 - 2011	-0.981 (-1.05--0.93)	<0.001
	Trend 2	2011 - 2015	0.276 (-0.12-0.76)	0.385
	Trend 3	2015 - 2021	-1.276 (-1.53--1.09)	<0.001
Low-middle SDI	Trend 0	1990 - 1995	-0.024 (-0.63-1.59)	0.939
	Trend 1	1995 - 2008	-0.838 (-1.59--0.69)	<0.001
	Trend 2	2008 - 2021	-1.575 (-1.86--1.39)	<0.001
Middle SDI	Trend 0	1990 - 2004	-0.766 (-0.98--0.53)	<0.001
	Trend 1	2004 - 2016	-2.678 (-2.95--2.17)	<0.001
	Trend 2	2016 - 2019	-5.967 (-7.01--2.60)	0.001
	Trend 3	2019 - 2021	-0.693 (-4.15-1.28)	0.663
High-middle SDI	Trend 0	1990 - 2002	-1.045 (-1.54--0.44)	<0.001
	Trend 1	2002 - 2021	-4.300 (-4.57--4.06)	<0.001
High SDI	Trend 0	1990 - 2005	-3.605 (-3.75--3.43)	<0.001
	Trend 1	2005 - 2010	-5.721 (-7.08--4.96)	<0.001
	Trend 2	2010 - 2021	-3.276 (-3.51--2.97)	<0.001
High-income Asia Pacific	Trend 0	1990 - 2000	-3.428 (-3.80--3.02)	<0.001
	Trend 1	2000 - 2010	-7.154 (-7.60--6.79)	<0.001
	Trend 2	2010 - 2014	1.660 (0.43-3.33)	0.195
	Trend 3	2014 - 2021	-1.698 (-2.55--1.17)	<0.001
High-income North America	Trend 0	1990 - 1999	-1.452 (-2.26-0.50)	0.004
	Trend 1	1999 - 2005	-5.616 (-8.67--3.23)	<0.001
	Trend 2	2005 - 2011	-10.339 (-13.40--8.18)	<0.001
	Trend 3	2011 - 2021	-3.986 (-4.74--3.11)	<0.001
Central Asia	Trend 0	1990 - 1994	6.874 (5.24-9.00)	<0.001
	Trend 1	1994 - 2000	-0.312 (-1.29-1.04)	0.635
	Trend 2	2000 - 2021	-2.654 (-2.81--2.52)	<0.001
East Asia	Trend 0	1990 - 1998	-0.754 (-2.35--0.14)	0.067
	Trend 1	1998 - 2003	1.360 (-1.64-3.48)	0.248
	Trend 2	2003 - 2015	-2.969 (-3.38--2.26)	<0.001
	Trend 3	2015 - 2021	-5.032 (-6.98--4.14)	<0.001
South Asia	Trend 0	1990 - 1996	0.204 (-0.54-1.30)	0.613
	Trend 1	1996 - 2012	-1.553 (-2.07--1.37)	<0.001
	Trend 2	2012 - 2015	0.782 (-0.98-1.60)	0.744
	Trend 3	2015 - 2021	-1.937 (-3.46--1.28)	<0.001
Southeast Asia	Trend 0	1990 - 2008	-0.691 (-0.83--0.56)	<0.001
	Trend 1	2008 - 2017	-4.503 (-5.31--4.10)	<0.001
	Trend 2	2017 - 2021	-2.235 (-3.37-0.04)	0.001
Central Europe	Trend 0	1990 - 1995	-0.850 (-1.67-0.30)	0.061
	Trend 1	1995 - 2007	-3.714 (-4.03--3.44)	<0.001
	Trend 2	2007 - 2019	-6.579 (-7.04--6.34)	<0.001
	Trend 3	2019 - 2021	-2.008 (-5.23--0.52)	0.305
Eastern Europe	Trend 0	1990 - 1994	4.872 (2.83-7.52)	0.001
	Trend 1	1994 - 2002	-3.060 (-3.99--2.14)	<0.001
	Trend 2	2002 - 2017	-7.815 (-8.31--7.52)	<0.001
	Trend 3	2017 - 2021	-3.845 (-5.91-0.32)	0.003
Western Europe	Trend 0	1990 - 1999	-5.163 (-5.44--4.80)	<0.001
	Trend 1	1999 - 2012	-6.787 (-6.93--6.24)	<0.001
	Trend 2	2012 - 2019	-7.421 (-8.48--7.07)	<0.001
	Trend 3	2019 - 2021	-2.411 (-4.46--1.03)	0.155
Andean Latin America	Trend 0	1990 - 1993	-0.731 (-3.27-3.35)	0.639
	Trend 1	1993 - 2005	-3.584 (-9.36--3.28)	<0.001
	Trend 2	2005 - 2011	-8.482 (-10.90--2.53)	<0.001
	Trend 3	2011 - 2021	-2.952 (-3.76--1.88)	<0.001
Central Latin America	Trend 0	1990 - 1997	-2.533 (-3.23--1.57)	<0.001
	Trend 1	1997 - 2007	-5.593 (-6.56--5.18)	<0.001
	Trend 2	2007 - 2014	-3.141 (-3.82--1.00)	<0.001
	Trend 3	2014 - 2021	-5.339 (-6.65--4.71)	<0.001
Southern Latin America	Trend 0	1990 - 1996	-6.051 (-7.94--5.25)	<0.001
	Trend 1	1996 - 2003	-3.543 (-4.24--1.39)	<0.001
	Trend 2	2003 - 2008	-7.260 (-9.49--6.10)	<0.001
	Trend 3	2008 - 2021	-2.214 (-2.50--1.88)	<0.001
Tropical Latin America	Trend 0	1990 - 1999	-6.204 (-6.64--5.88)	<0.001
	Trend 1	1999 - 2010	-4.415 (-4.67--4.06)	<0.001
	Trend 2	2010 - 2015	-9.463 (-10.45--8.67)	<0.001
	Trend 3	2015 - 2021	-3.070 (-3.62--2.51)	<0.001
Australasia	Trend 0	1990 - 2005	-5.355 (-9.27--4.33)	<0.001
	Trend 1	2005 - 2015	-2.734 (-4.89-1.68)	0.003
	Trend 2	2015 - 2021	4.770 (0.90-14.47)	0.006
Caribbean	Trend 0	1990 - 1997	-2.664 (-3.43--2.31)	<0.001
	Trend 1	1997 - 2012	-1.414 (-1.59--1.25)	<0.001
	Trend 2	2012 - 2015	1.013 (-0.24-1.54)	0.458
	Trend 3	2015 - 2021	-1.099 (-1.80--0.72)	<0.001
North Africa and Middle East	Trend 0	1990 - 2015	-1.231 (-1.31--1.14)	<0.001
	Trend 1	2015 - 2021	-2.850 (-3.83--2.28)	<0.001
Oceania	Trend 0	1990 - 2000	-0.384 (-0.44--0.28)	<0.001
	Trend 1	2000 - 2006	-0.761 (-0.99--0.59)	<0.001
	Trend 2	2006 - 2016	-1.355 (-1.50--1.29)	<0.001
	Trend 3	2016 - 2021	-0.717 (-0.91--0.37)	<0.001
Central Sub-Saharan Africa	Trend 0	1990 - 1996	-0.098 (-0.32-0.25)	0.302
	Trend 1	1996 - 2008	-0.908 (-1.01--0.80)	<0.001
	Trend 2	2008 - 2016	-1.465 (-2.16--1.30)	<0.001
	Trend 3	2016 - 2021	0.059 (-0.32-0.70)	0.635
Eastern Sub-Saharan Africa	Trend 0	1990 - 1997	0.105 (-0.06-0.30)	0.202
	Trend 1	1997 - 2002	-0.988 (-1.45--0.68)	<0.001
	Trend 2	2002 - 2008	-0.381 (-0.58-0.09)	0.009
	Trend 3	2008 - 2021	-0.659 (-0.83--0.60)	<0.001
Southern Sub-Saharan Africa	Trend 0	1990 - 1993	0.042 (-2.40-1.81)	0.969
	Trend 1	1993 - 2001	3.604 (3.14-4.58)	<0.001
	Trend 2	2001 - 2009	-0.681 (-1.22--0.08)	0.026
	Trend 3	2009 - 2021	-3.356 (-3.63--3.11)	<0.001
Western Sub-Saharan Africa	Trend 0	1990 - 2002	0.286 (0.20-0.38)	<0.001
	Trend 1	2002 - 2008	-1.462 (-1.95--1.19)	<0.001
	Trend 2	2008 - 2015	-0.559 (-0.75--0.08)	0.001
	Trend 3	2015 - 2021	-1.737 (-2.04--1.51)	<0.001
APC: annual percentage change; CI: confidential interval
