# Supplementary material for: Spatiotemporal trends of ischemic stroke burden attributable to PM2.5 from 1990 to 2021
Source: Front Public Health. 2025 Jul 16;13:1608086. doi: 10.3389/fpubh.2025.1608086 (PMC12307462; doi:10.3389/fpubh.2025.1608086)
Supplement: Supplementary file 17 [file Table_4.xlsx]

## Sheet: tableS2
Table S4. The AAPCs for ASDR (per 100,000) from 1990 to 2021 in ischemic stroke attributable to PM2.5, ambient PM2.5, and household PM2.5 air pollution
Characteristics	PM2.5		APM2.5		HPM2.5
	AAPC for ASDR (95% CI)	p value	AAPC for ASDR (95% CI)	p value	AAPC for ASDR (95% CI)	p value
Global	-1.98 (-2.05--1.9)	<0.001	-0.71 (-0.82--0.62)	<0.001	-3.53 (-3.62--3.45)	<0.001
Low SDI	-0.64 (-0.67--0.6)	<0.001	0.07 (-0.07-0.21)	<0.001	-0.76 (-0.79--0.74)	<0.001
Low-middle SDI	-1.02 (-1.09--0.93)	<0.001	0.99 (0.87-1.07)	<0.001	-1.88 (-1.93--1.83)	<0.001
Middle SDI	-2.02 (-2.16--1.93)	<0.001	1.28 (1.18-1.37)	<0.001	-5.37 (-5.59--5.25)	<0.001
High-middle SDI	-3.05 (-3.19--2.9)	<0.001	-1.6 (-1.74--1.45)	<0.001	-7.92 (-8.19--7.73)	<0.001
High SDI	-3.83 (-3.9--3.77)	<0.001	-3.43 (-3.49--3.36)	<0.001	-13.4 (-13.64--13.14)	<0.001
High-income Asia Pacific	-3.63 (-3.74--3.53)	<0.001	-3.58 (-3.69--3.48)	<0.001	-15.1 (-15.26--14.97)	<0.001
High-income North America	-4.85 (-5.03--4.64)	<0.001	-4.84 (-5.03--4.64)	<0.001	-7.35 (-7.58--7.2)	<0.001
Central Asia	-1.02 (-1.13--0.89)	<0.001	0.33 (0.13-0.53)	<0.001	-3.78 (-4.02--3.57)	<0.001
East Asia	-2.12 (-2.28--1.99)	<0.001	2.17 (2.02-2.32)	<0.001	-6.45 (-6.68--6.32)	<0.001
South Asia	-1.07 (-1.19--0.96)	<0.001	1.75 (1.54-1.97)	<0.001	-2.1 (-2.19--2)	<0.001
Southeast Asia	-2.01 (-2.11--1.93)	<0.001	1.22 (1.15-1.28)	<0.001	-3.58 (-3.72--3.49)	<0.001
Central Europe	-4.27 (-4.42--4.16)	<0.001	-3.59 (-3.69--3.47)	<0.001	-8.31 (-8.52--8.08)	<0.001
Eastern Europe	-4.53 (-4.72--4.32)	<0.001	-4.39 (-4.64--4.19)	<0.001	-6.29 (-6.56--6.01)	<0.001
Western Europe	-6.18 (-6.27--6.11)	<0.001	-6.17 (-6.25--6.09)	<0.001	-12.94 (-13.11--12.84)	<0.001
Andean Latin America	-4.08 (-4.3--3.87)	<0.001	-2.97 (-3.12--2.82)	<0.001	-6.79 (-6.97--6.61)	<0.001
Central Latin America	-4.3 (-4.43--4.18)	<0.001	-4.01 (-4.18--3.86)	<0.001	-4.96 (-5.11--4.79)	<0.001
Southern Latin America	-4.09 (-4.22--3.98)	<0.001	-3.15 (-3.25--3.06)	<0.001	-11.46 (-11.6--11.32)	<0.001
Tropical Latin America	-5.51 (-5.6--5.43)	<0.001	-3.55 (-3.64--3.46)	<0.001	-8.7 (-8.91--8.51)	<0.001
Australasia	-2.62 (-3.12--2.18)	<0.001	-2.57 (-3.07--2.13)	<0.001	-11.94 (-12.11--11.76)	<0.001
Caribbean	-1.41 (-1.48--1.34)	<0.001	-0.46 (-0.64--0.35)	<0.001	-2.14 (-2.18--2.1)	<0.001
North Africa and Middle East	-1.55 (-1.64--1.47)	<0.001	-0.55 (-0.64--0.47)	<0.001	-5.02 (-5.09--4.95)	<0.001
Oceania	-0.82 (-0.85--0.8)	<0.001	0.48 (0.42-0.54)	<0.001	-0.98 (-1.01--0.96)	<0.001
Central Sub-Saharan Africa	-0.74 (-0.78--0.7)	<0.001	0.53 (0.46-0.6)	<0.001	-0.95 (-0.99--0.9)	<0.001
Eastern Sub-Saharan Africa	-0.49 (-0.52--0.46)	<0.001	0.68 (0.49-0.82)	<0.001	-0.56 (-0.59--0.52)	<0.001
Southern Sub-Saharan Africa	-0.58 (-0.68--0.47)	<0.001	0.65 (0.49-0.84)	<0.001	-1.68 (-1.86--1.5)	<0.001
Western Sub-Saharan Africa	-0.64 (-0.67--0.61)	<0.001	0.28 (-0.04-0.51)	<0.001	-0.99 (-1.04--0.94)	<0.001
ASDR: age-standardized DALY rate; AAPC: average annual percent change; CI: confidence Interval
