# Supplementary material for: Spatiotemporal trends of ischemic stroke burden attributable to PM2.5 from 1990 to 2021
Source: Front Public Health. 2025 Jul 16;13:1608086. doi: 10.3389/fpubh.2025.1608086 (PMC12307462; doi:10.3389/fpubh.2025.1608086)
Supplement: Supplementary file 20 [file Table_7.xlsx]

## Sheet: tableS11
Table S7. The burden of ischemic stroke attributable to PM2.5 air pollution across 204 nations or regions in 1990 and 2021 and the temporal trends during 1990-2021
Characteristics	1990				2021				EAPC of ASMR No. (95% CI)	EAPC of ASDR No. (95% CI)
	Death number (95% UI)	DALY (95% UI)	ASMR (95% UI)	ASDR (95% UI)	Death number (95% UI)	DALY (95% UI)	ASMR (95% UI)	ASDR (95% UI)
Afghanistan	3076 (2147-4372)	68048 (48134-95885)	58.19 (40.76-81.23)	1096.20 (783.63-1546.45)	3495 (2478-4858)	82198 (58062-117304)	50.85 (35.95-69.51)	948.68 (676.47-1312.62)	-0.54 (-0.73 to -0.34)	-0.60 (-0.80 to -0.40)
Albania	349 (253-455)	6546 (4805-8633)	22.44 (16.29-29.22)	374.55 (275.94-489.95)	283 (160-501)	4536 (2645-7846)	7.01 (4.00-12.55)	107.04 (62.43-185.66)	-3.74 (-4.02 to -3.45)	-4.10 (-4.39 to -3.81)
Algeria	1347 (837-1954)	28249 (17436-40420)	20.10 (12.71-28.92)	311.79 (194.66-445.88)	3441 (2191-5022)	64816 (41901-93836)	14.77 (9.42-21.33)	225.10 (145.64-324.03)	-0.97 (-1.15 to -0.78)	-1.22 (-1.43 to -1.01)
American Samoa	0 (0-1)	6 (0-25)	1.87 (0.00-7.49)	35.39 (0.00-144.20)	1 (0-1)	12 (1-31)	1.58 (0.14-4.03)	30.59 (2.69-77.81)	-0.97 (-1.25 to -0.69)	-0.91 (-1.18 to -0.64)
Andorra	2 (1-3)	28 (12-53)	3.46 (1.34-6.70)	56.13 (23.03-106.29)	1 (1-2)	20 (10-31)	0.69 (0.36-1.09)	11.86 (6.17-18.31)	-4.87 (-5.22 to -4.52)	-4.83 (-5.16 to -4.50)
Angola	683 (493-902)	17113 (12819-22419)	30.89 (21.99-40.51)	589.48 (438.11-761.27)	1249 (789-1762)	29704 (18476-41279)	18.87 (12.04-26.52)	344.02 (220.40-473.37)	-2.08 (-2.29 to -1.87)	-2.20 (-2.39 to -2.00)
Antigua and Barbuda	5 (1-11)	75 (17-171)	8.06 (1.86-18.34)	129.17 (29.60-293.83)	4 (2-8)	76 (27-138)	5.16 (1.89-9.45)	80.57 (29.35-147.08)	-1.47 (-1.82 to -1.12)	-1.61 (-1.94 to -1.28)
Argentina	2459 (1137-4015)	44425 (20336-72180)	8.70 (4.04-14.23)	146.13 (66.92-238.30)	1168 (596-1918)	21862 (11213-35869)	1.97 (1.01-3.23)	37.66 (19.30-61.87)	-4.61 (-4.98 to -4.25)	-4.34 (-4.68 to -4.00)
Armenia	429 (250-652)	8841 (5093-13570)	19.46 (11.33-29.55)	363.39 (211.29-557.96)	530 (351-736)	9901 (6683-13781)	12.29 (8.14-17.06)	229.25 (154.78-319.27)	-2.41 (-2.74 to -2.09)	-2.35 (-2.63 to -2.07)
Australia	323 (11-933)	5264 (174-15001)	1.81 (0.06-5.23)	27.80 (0.92-79.26)	407 (238-613)	6497 (3791-9721)	0.71 (0.42-1.07)	12.72 (7.43-18.96)	-3.69 (-4.23 to -3.14)	-3.23 (-3.83 to -2.63)
Austria	1458 (752-2362)	22095 (11408-35625)	11.55 (5.94-18.84)	174.49 (90.21-281.62)	237 (159-337)	4480 (3059-6123)	0.98 (0.66-1.39)	21.31 (14.63-29.20)	-8.31 (-8.51 to -8.10)	-6.98 (-7.11 to -6.84)
Azerbaijan	456 (177-787)	10474 (4333-17471)	11.43 (4.35-19.65)	230.31 (94.48-385.23)	484 (244-812)	11197 (5737-18545)	6.61 (3.36-11.18)	129.41 (66.95-214.16)	-2.06 (-2.40 to -1.72)	-2.42 (-2.79 to -2.05)
Bahamas	7 (1-16)	136 (21-317)	5.52 (0.85-12.75)	96.05 (14.65-223.78)	12 (4-25)	233 (74-464)	3.86 (1.24-7.65)	65.09 (20.79-129.88)	-1.22 (-1.42 to -1.01)	-1.28 (-1.44 to -1.11)
Bahrain	32 (24-40)	745 (562-923)	38.05 (28.91-48.27)	611.56 (461.26-764.90)	77 (56-98)	1843 (1362-2352)	20.89 (15.43-26.32)	319.97 (235.02-401.11)	-2.24 (-2.77 to -1.70)	-2.49 (-2.96 to -2.01)
Bangladesh	14463 (10777-19195)	279004 (210088-373042)	39.63 (29.61-52.33)	679.24 (513.38-902.65)	37244 (26787-49471)	656952 (473312-888912)	34.60 (25.02-45.30)	542.83 (394.56-728.31)	-0.58 (-0.96 to -0.19)	-0.75 (-1.01 to -0.48)
Barbados	38 (10-82)	575 (150-1246)	12.18 (3.18-26.26)	182.87 (47.74-396.62)	39 (16-70)	601 (243-1084)	7.54 (3.02-13.50)	115.11 (46.60-207.57)	-1.67 (-2.01 to -1.33)	-1.61 (-1.94 to -1.27)
Belarus	3066 (1618-4690)	60318 (31981-92344)	24.84 (13.12-38.07)	471.70 (250.06-722.46)	1388 (963-1935)	25440 (17627-34825)	8.38 (5.80-11.66)	155.30 (107.55-212.45)	-4.38 (-4.85 to -3.89)	-4.51 (-5.03 to -3.98)
Belgium	1553 (787-2577)	23375 (11768-38664)	9.78 (4.94-16.25)	145.95 (73.48-241.45)	343 (223-479)	5354 (3561-7268)	1.08 (0.71-1.50)	19.37 (12.96-26.30)	-6.87 (-7.06 to -6.67)	-6.37 (-6.54 to -6.21)
Belize	8 (4-11)	129 (76-198)	8.32 (4.95-12.74)	140.55 (82.91-216.44)	14 (6-23)	251 (116-411)	5.78 (2.62-9.42)	95.05 (43.71-155.08)	-1.49 (-2.03 to -0.95)	-1.54 (-2.02 to -1.05)
Benin	712 (531-917)	14144 (10844-17907)	43.65 (32.82-55.69)	784.67 (598.99-993.83)	1389 (1051-1797)	28666 (21943-36915)	37.92 (28.58-49.01)	665.11 (512.78-848.32)	-0.40 (-0.49 to -0.31)	-0.50 (-0.60 to -0.40)
Bermuda	1 (0-4)	24 (0-65)	2.61 (0.00-6.88)	42.15 (0.00-111.07)	1 (0-2)	16 (3-32)	0.65 (0.12-1.31)	10.81 (2.02-21.51)	-5.30 (-5.73 to -4.88)	-5.15 (-5.56 to -4.74)
Bhutan	33 (21-47)	754 (521-1032)	21.26 (13.17-30.24)	389.77 (261.23-535.42)	53 (35-73)	989 (681-1365)	10.00 (6.72-13.85)	175.63 (121.06-241.50)	-2.71 (-2.90 to -2.51)	-2.87 (-3.07 to -2.67)
Bolivia (Plurinational State of)	538 (361-746)	10763 (7201-14941)	22.59 (15.45-30.82)	388.24 (263.17-533.21)	512 (317-796)	9553 (6058-14803)	7.33 (4.53-11.10)	120.52 (75.76-184.81)	-3.85 (-3.99 to -3.70)	-4.04 (-4.17 to -3.90)
Bosnia and Herzegovina	1758 (1387-2161)	35663 (27991-43470)	57.04 (44.95-69.96)	1014.02 (805.18-1232.83)	1483 (981-2330)	25307 (16871-39308)	22.87 (15.10-35.89)	394.58 (261.92-612.83)	-3.35 (-3.51 to -3.19)	-3.42 (-3.57 to -3.27)
Botswana	112 (71-154)	2524 (1656-3451)	33.10 (21.24-45.39)	587.94 (386.68-801.39)	95 (51-171)	2132 (1132-3818)	10.01 (5.44-18.23)	186.29 (98.85-329.55)	-3.54 (-3.84 to -3.24)	-3.46 (-3.72 to -3.21)
Brazil	11766 (6965-17684)	227621 (134158-347161)	17.86 (10.58-26.55)	297.40 (177.25-451.03)	7018 (4040-10703)	125771 (72862-193085)	2.97 (1.71-4.53)	51.72 (29.95-79.46)	-5.68 (-5.87 to -5.50)	-5.66 (-5.84 to -5.49)
Brunei Darussalam	2 (0-6)	54 (4-138)	3.41 (0.23-9.21)	63.61 (4.26-164.13)	3 (1-6)	69 (15-138)	1.53 (0.33-3.05)	27.05 (5.79-54.40)	-2.04 (-2.88 to -1.20)	-2.46 (-3.23 to -1.68)
Bulgaria	3591 (1964-5253)	68296 (37369-100638)	42.17 (23.11-61.83)	654.70 (358.89-963.37)	3022 (2159-4616)	48720 (34978-74985)	20.47 (14.61-31.35)	328.71 (235.69-506.92)	-2.13 (-2.56 to -1.70)	-2.11 (-2.52 to -1.71)
Burkina Faso	696 (482-951)	15958 (11624-21241)	23.86 (16.81-31.66)	439.59 (320.47-577.10)	1537 (1127-2099)	33470 (24737-45446)	23.67 (17.53-31.48)	425.63 (320.76-567.12)	0.24 (0.11 to 0.38)	0.12 (0.02 to 0.22)
Burundi	743 (520-1020)	16412 (11886-22036)	42.63 (30.02-58.13)	802.77 (581.60-1072.24)	793 (574-1116)	18333 (13408-25124)	26.62 (19.41-37.61)	483.52 (356.19-665.76)	-2.05 (-2.28 to -1.82)	-2.14 (-2.37 to -1.92)
Cabo Verde	56 (42-73)	1052 (803-1332)	23.06 (17.41-30.02)	443.30 (337.51-563.20)	85 (59-115)	1572 (1099-2126)	21.04 (14.67-28.48)	375.25 (262.90-504.73)	-0.75 (-1.30 to -0.19)	-0.99 (-1.48 to -0.49)
Cambodia	1124 (863-1412)	24711 (19168-30567)	38.54 (29.83-47.80)	682.58 (534.58-841.79)	2700 (1976-3455)	54524 (40774-68900)	33.86 (25.15-42.92)	558.64 (416.36-703.68)	-0.54 (-0.61 to -0.47)	-0.80 (-0.87 to -0.74)
Cameroon	917 (660-1238)	20379 (15082-27270)	30.78 (22.45-40.99)	557.43 (411.51-735.81)	2688 (1845-3822)	61023 (43615-86087)	32.42 (23.03-45.76)	587.80 (423.69-818.86)	0.26 (-0.14 to 0.66)	0.25 (-0.17 to 0.66)
Canada	690 (197-1332)	12030 (3397-22744)	2.21 (0.63-4.27)	37.35 (10.56-70.62)	250 (90-466)	4757 (1754-8702)	0.28 (0.10-0.53)	6.12 (2.27-11.18)	-7.12 (-7.58 to -6.66)	-6.28 (-6.65 to -5.90)
Central African Republic	251 (168-341)	6149 (4287-8226)	39.77 (26.66-54.20)	731.62 (515.86-971.33)	402 (266-573)	9950 (6844-13746)	36.37 (24.40-51.40)	652.69 (443.15-897.04)	-0.35 (-0.41 to -0.29)	-0.45 (-0.51 to -0.39)
Chad	786 (550-1119)	16581 (12122-23339)	34.44 (23.88-49.37)	642.17 (467.17-899.47)	1566 (1107-2179)	35202 (25562-48306)	39.17 (28.10-53.98)	722.18 (528.83-989.35)	0.38 (0.22 to 0.55)	0.33 (0.15 to 0.50)
Chile	1379 (939-1858)	25459 (17431-34859)	16.35 (11.10-22.02)	276.92 (189.81-379.73)	1029 (668-1453)	17628 (11403-24890)	3.87 (2.51-5.46)	67.41 (43.66-95.16)	-4.21 (-4.41 to -4.02)	-4.29 (-4.47 to -4.11)
China	204138 (159459-258847)	4655134 (3701344-5805474)	35.84 (28.11-44.88)	656.13 (515.52-818.08)	356997 (257604-472459)	7095507 (5143356-9309018)	19.50 (14.08-25.76)	355.52 (257.96-465.71)	-1.92 (-2.33 to -1.51)	-1.93 (-2.28 to -1.58)
Colombia	1510 (950-2077)	30255 (18666-42295)	10.81 (6.82-14.84)	192.71 (119.57-269.99)	940 (554-1474)	17109 (10233-26258)	1.67 (0.99-2.61)	30.90 (18.46-47.42)	-6.47 (-6.63 to -6.31)	-6.39 (-6.54 to -6.24)
Comoros	42 (30-55)	982 (708-1274)	32.57 (23.96-42.58)	615.02 (454.08-793.32)	77 (54-103)	1666 (1183-2153)	21.63 (15.15-28.29)	401.87 (288.66-520.56)	-1.63 (-1.87 to -1.40)	-1.67 (-1.89 to -1.45)
Congo	260 (185-338)	6195 (4537-8022)	39.63 (28.80-51.70)	735.47 (541.95-935.40)	402 (265-540)	9431 (6310-12648)	25.62 (17.03-34.41)	464.75 (313.30-619.56)	-1.73 (-1.91 to -1.55)	-1.82 (-2.00 to -1.63)
Cook Islands	0 (0-1)	5 (0-14)	2.38 (0.09-7.09)	45.08 (1.60-133.84)	0 (0-0)	4 (0-10)	0.66 (0.00-1.75)	14.17 (0.00-38.50)	-4.26 (-4.81 to -3.71)	-3.82 (-4.36 to -3.27)
Costa Rica	98 (53-144)	1757 (931-2574)	6.25 (3.37-9.21)	105.97 (56.17-155.63)	90 (56-133)	1487 (926-2218)	1.59 (0.99-2.36)	26.95 (16.81-40.24)	-4.63 (-4.95 to -4.30)	-4.57 (-4.85 to -4.29)
Croatia	1384 (710-2199)	23298 (11946-37004)	27.88 (14.28-44.40)	439.10 (225.01-698.54)	584 (416-777)	9042 (6482-11977)	5.62 (4.01-7.47)	90.65 (64.86-119.89)	-5.25 (-5.61 to -4.88)	-5.12 (-5.46 to -4.78)
Cuba	682 (255-1352)	11928 (4509-23567)	7.31 (2.73-14.49)	120.36 (45.48-237.88)	1125 (526-1908)	18157 (8588-30539)	5.25 (2.47-8.90)	88.77 (41.95-148.93)	-1.09 (-1.21 to -0.97)	-0.95 (-1.06 to -0.83)
Cyprus	79 (34-138)	1190 (521-2056)	17.92 (8.07-31.09)	224.38 (101.05-392.40)	55 (37-74)	761 (526-1019)	3.58 (2.41-4.87)	43.89 (30.10-58.75)	-5.66 (-5.92 to -5.40)	-5.77 (-5.97 to -5.56)
Czechia	3987 (2085-6411)	66936 (34887-108342)	29.90 (15.65-47.98)	483.88 (252.44-783.02)	731 (528-989)	12889 (9243-17081)	3.05 (2.20-4.13)	56.10 (40.02-74.22)	-7.44 (-8.01 to -6.87)	-6.96 (-7.39 to -6.53)
C么te d'Ivoire	977 (749-1260)	24879 (19229-31693)	40.77 (31.73-50.84)	771.77 (604.23-959.36)	2614 (1892-3467)	62360 (45226-82508)	36.00 (26.50-46.97)	668.69 (495.36-866.13)	-0.43 (-0.62 to -0.23)	-0.55 (-0.75 to -0.35)
Democratic People's Republic of Korea	4001 (2895-5256)	97597 (73544-126315)	34.53 (24.84-45.64)	699.89 (522.76-899.23)	9034 (6661-12130)	204331 (153771-268371)	30.71 (22.66-41.35)	645.06 (485.35-850.10)	-0.41 (-0.61 to -0.21)	-0.29 (-0.47 to -0.10)
Democratic Republic of the Congo	2767 (1929-3791)	67382 (49111-90118)	31.22 (21.78-42.70)	573.83 (419.29-766.81)	5959 (3744-9029)	134431 (90643-193749)	28.21 (17.92-42.26)	500.59 (332.59-723.01)	-0.43 (-0.48 to -0.39)	-0.55 (-0.59 to -0.51)
Denmark	587 (261-1012)	9496 (4293-16287)	6.49 (2.89-11.21)	107.81 (48.68-184.71)	152 (89-229)	2344 (1406-3470)	1.06 (0.62-1.59)	17.49 (10.47-25.80)	-6.32 (-6.74 to -5.91)	-6.31 (-6.69 to -5.92)
Djibouti	16 (10-25)	417 (285-616)	22.30 (15.23-33.23)	425.17 (296.09-612.55)	61 (38-94)	1568 (1002-2367)	17.42 (10.89-26.30)	329.37 (212.98-486.08)	-0.85 (-0.99 to -0.70)	-0.86 (-1.00 to -0.71)
Dominica	11 (6-16)	180 (102-258)	20.00 (11.40-28.53)	305.37 (172.49-437.07)	6 (3-11)	104 (46-181)	8.76 (3.89-14.96)	134.30 (60.03-232.76)	-2.50 (-2.86 to -2.13)	-2.46 (-2.84 to -2.07)
Dominican Republic	365 (222-507)	7124 (4441-9858)	13.31 (8.09-18.35)	220.20 (135.85-302.91)	484 (180-861)	9096 (3362-16436)	5.11 (1.90-9.09)	93.42 (34.61-168.38)	-2.50 (-2.78 to -2.21)	-2.35 (-2.62 to -2.07)
Ecuador	564 (381-751)	11301 (7601-15361)	12.90 (8.75-17.19)	229.53 (154.54-309.28)	394 (232-598)	7044 (4224-10601)	2.73 (1.62-4.14)	45.66 (27.37-68.74)	-5.31 (-5.87 to -4.75)	-5.57 (-6.10 to -5.04)
Egypt	10765 (7276-15354)	230260 (153274-332719)	66.21 (45.97-92.37)	1099.66 (751.24-1554.13)	20808 (14218-27336)	471963 (326648-624777)	53.44 (37.17-68.94)	932.42 (644.50-1214.75)	-0.22 (-0.49 to 0.06)	-0.19 (-0.44 to 0.06)
El Salvador	290 (225-357)	5624 (4355-6921)	10.54 (8.18-12.94)	196.76 (152.49-242.45)	196 (113-283)	3355 (2018-4839)	2.84 (1.63-4.13)	51.50 (30.94-74.34)	-4.41 (-4.61 to -4.21)	-4.52 (-4.70 to -4.34)
Equatorial Guinea	43 (30-60)	1013 (726-1380)	34.98 (25.05-48.70)	659.26 (483.57-893.38)	42 (20-73)	940 (469-1609)	13.25 (6.34-22.66)	239.37 (118.14-404.12)	-3.88 (-4.61 to -3.14)	-4.01 (-4.74 to -3.28)
Eritrea	160 (105-238)	4482 (3052-6416)	30.07 (20.13-43.40)	577.14 (398.83-817.25)	368 (255-502)	9143 (6535-12349)	24.86 (17.58-33.01)	453.71 (327.81-596.86)	-0.61 (-0.68 to -0.53)	-0.76 (-0.84 to -0.68)
Estonia	371 (143-668)	6581 (2579-11792)	18.81 (7.27-33.81)	323.06 (126.31-578.84)	28 (9-61)	476 (152-1017)	0.84 (0.27-1.81)	16.19 (5.22-34.35)	-12.07 (-12.87 to -11.25)	-11.58 (-12.31 to -10.84)
Eswatini	58 (41-77)	1218 (866-1594)	32.06 (22.54-42.36)	557.99 (401.25-725.43)	75 (37-120)	1655 (845-2630)	21.83 (11.07-35.04)	388.77 (202.88-618.70)	-0.77 (-1.23 to -0.31)	-0.81 (-1.27 to -0.34)
Ethiopia	2041 (1283-3290)	53884 (36014-83379)	17.39 (11.51-26.69)	344.46 (233.49-516.28)	4062 (2984-5685)	89892 (68111-120946)	13.02 (9.54-18.17)	244.56 (184.98-329.88)	-1.18 (-1.26 to -1.10)	-1.36 (-1.44 to -1.28)
Fiji	33 (19-45)	917 (548-1270)	15.32 (8.92-21.14)	313.63 (187.45-426.79)	33 (10-64)	843 (264-1581)	7.20 (2.21-13.67)	138.26 (43.21-259.21)	-2.75 (-3.03 to -2.47)	-2.85 (-3.06 to -2.63)
Finland	225 (35-475)	3944 (621-8162)	3.09 (0.49-6.55)	53.71 (8.47-111.43)	48 (7-109)	788 (109-1795)	0.28 (0.04-0.64)	5.28 (0.74-12.01)	-7.99 (-8.38 to -7.60)	-7.77 (-8.16 to -7.38)
France	5422 (2519-9382)	77382 (35874-133505)	5.92 (2.74-10.24)	85.92 (39.77-148.58)	1668 (1052-2445)	24841 (16046-35536)	0.78 (0.50-1.14)	14.17 (9.15-20.28)	-6.43 (-6.62 to -6.25)	-5.72 (-5.91 to -5.53)
Gabon	68 (37-111)	1440 (771-2368)	15.42 (8.29-25.57)	288.16 (156.09-471.56)	83 (47-128)	1819 (1056-2814)	12.20 (6.86-18.88)	221.60 (128.88-344.34)	-0.76 (-0.93 to -0.59)	-0.84 (-0.99 to -0.68)
Gambia	99 (71-129)	2346 (1733-3050)	40.51 (29.37-53.16)	773.11 (575.28-987.74)	333 (233-451)	7105 (5096-9552)	45.42 (32.23-61.17)	827.05 (593.76-1107.89)	0.37 (0.30 to 0.45)	0.18 (0.08 to 0.27)
Georgia	909 (337-1572)	16722 (6181-28960)	16.55 (6.13-28.67)	286.39 (106.49-494.03)	1115 (655-1715)	18101 (10889-27696)	16.69 (9.91-25.68)	286.63 (172.52-439.15)	-0.73 (-1.33 to -0.13)	-0.86 (-1.45 to -0.27)
Germany	15208 (7538-25054)	242018 (119223-405906)	11.15 (5.53-18.35)	178.90 (88.21-300.38)	2915 (1898-4157)	52775 (35002-73417)	1.15 (0.75-1.63)	23.79 (15.82-33.05)	-7.20 (-7.40 to -6.99)	-6.39 (-6.58 to -6.20)
Ghana	2047 (1497-2653)	49765 (37093-63062)	48.62 (36.30-62.55)	930.16 (697.34-1176.58)	5291 (3843-7081)	125010 (91258-163493)	46.40 (34.04-62.04)	868.37 (647.46-1141.02)	0.10 (-0.13 to 0.34)	0.03 (-0.18 to 0.25)
Greece	2602 (1325-4247)	37828 (19224-61590)	18.64 (9.49-30.39)	256.00 (130.11-416.89)	1160 (818-1554)	15065 (10661-19853)	3.14 (2.22-4.20)	46.71 (32.94-61.46)	-6.57 (-7.11 to -6.03)	-6.24 (-6.70 to -5.78)
Greenland	1 (0-2)	14 (0-39)	3.71 (0.02-10.40)	60.56 (0.30-167.15)	0 (0-1)	8 (0-22)	0.94 (0.04-2.48)	15.79 (0.61-41.51)	-5.18 (-5.69 to -4.67)	-5.07 (-5.55 to -4.59)
Grenada	20 (11-32)	330 (181-513)	24.05 (13.16-37.58)	423.03 (232.30-660.85)	8 (3-15)	144 (58-266)	9.26 (3.70-16.94)	147.13 (59.05-271.33)	-2.75 (-3.02 to -2.48)	-3.06 (-3.35 to -2.76)
Guam	1 (0-3)	24 (0-68)	2.18 (0.00-6.10)	41.04 (0.00-115.95)	2 (1-2)	50 (23-82)	0.71 (0.33-1.15)	23.96 (11.17-39.05)	-2.99 (-3.92 to -2.06)	-1.39 (-2.17 to -0.60)
Guatemala	290 (230-353)	6100 (4821-7434)	13.89 (11.07-16.84)	225.85 (179.20-273.38)	516 (311-724)	9230 (5634-13148)	5.87 (3.56-8.24)	93.86 (57.49-133.32)	-3.19 (-3.57 to -2.82)	-3.27 (-3.58 to -2.96)
Guinea	932 (647-1239)	19625 (14154-25779)	35.45 (24.66-46.80)	656.13 (473.63-861.58)	1718 (1263-2272)	36623 (26932-48241)	39.85 (29.63-51.84)	734.55 (545.48-957.78)	0.68 (0.54 to 0.82)	0.64 (0.51 to 0.78)
Guinea-Bissau	149 (107-200)	3586 (2614-4807)	53.68 (39.23-70.92)	1044.35 (770.26-1377.08)	234 (168-309)	5806 (4215-7674)	52.91 (38.79-69.63)	982.45 (724.50-1278.44)	0.14 (0.08 to 0.20)	-0.04 (-0.10 to 0.01)
Guyana	91 (53-146)	1875 (1086-2963)	29.76 (17.15-47.48)	546.30 (316.97-864.69)	70 (30-119)	1357 (585-2307)	14.58 (6.29-24.66)	245.90 (105.96-417.39)	-1.88 (-2.10 to -1.66)	-2.12 (-2.29 to -1.95)
Haiti	1150 (865-1491)	24156 (17714-31865)	55.50 (42.44-71.04)	932.62 (703.39-1207.39)	1928 (1336-2688)	39410 (27373-55328)	41.82 (29.69-58.07)	691.59 (487.42-957.21)	-0.82 (-0.86 to -0.77)	-0.86 (-0.91 to -0.80)
Honduras	289 (210-371)	5888 (4333-7574)	18.49 (13.56-23.32)	321.88 (238.21-411.28)	885 (600-1243)	16273 (11136-22553)	18.67 (12.57-25.96)	299.94 (206.98-414.38)	0.20 (-0.09 to 0.50)	-0.01 (-0.24 to 0.23)
Hungary	3904 (2001-6372)	72856 (38276-117307)	29.03 (14.91-47.34)	509.44 (266.65-820.34)	1019 (709-1701)	18042 (12621-30583)	4.63 (3.23-7.72)	87.45 (61.08-147.80)	-6.14 (-6.38 to -5.89)	-5.94 (-6.16 to -5.71)
Iceland	5 (0-11)	77 (6-184)	1.50 (0.11-3.59)	25.30 (1.92-60.43)	2 (0-4)	25 (5-55)	0.21 (0.04-0.48)	3.75 (0.69-8.36)	-6.71 (-7.24 to -6.18)	-6.53 (-6.99 to -6.08)
India	57705 (43120-76089)	1358240 (1027974-1780258)	18.10 (13.66-23.60)	346.68 (263.28-450.20)	126211 (97609-166735)	2676738 (2087639-3605393)	13.04 (10.05-16.82)	244.52 (190.55-325.84)	-1.13 (-1.30 to -0.96)	-1.26 (-1.38 to -1.15)
Indonesia	20204 (14805-26118)	483722 (365438-604663)	31.19 (22.68-40.09)	593.53 (447.03-745.78)	31973 (19522-47939)	711821 (435684-1070313)	21.36 (13.22-31.53)	373.34 (231.96-555.75)	-1.23 (-1.66 to -0.79)	-1.51 (-1.91 to -1.10)
Iran (Islamic Republic of)	4216 (3274-5240)	98450 (76968-121663)	25.31 (19.47-31.28)	453.58 (354.35-562.74)	8115 (6277-10248)	161252 (125756-201742)	12.63 (9.63-15.97)	225.51 (175.62-282.57)	-2.22 (-2.32 to -2.12)	-2.21 (-2.30 to -2.12)
Iraq	2724 (1912-3670)	56513 (39616-75355)	38.39 (26.98-51.69)	745.80 (523.88-995.61)	5401 (3638-7375)	114913 (76183-158027)	32.68 (22.55-44.40)	569.27 (384.19-774.28)	-0.84 (-1.00 to -0.67)	-1.12 (-1.27 to -0.96)
Ireland	237 (95-429)	3837 (1527-6950)	6.19 (2.47-11.21)	94.17 (37.50-170.68)	50 (25-81)	739 (376-1182)	0.57 (0.28-0.91)	8.74 (4.46-13.98)	-7.68 (-7.90 to -7.45)	-7.81 (-8.05 to -7.58)
Israel	281 (152-451)	5245 (2772-8450)	6.49 (3.51-10.38)	111.35 (59.04-179.27)	231 (169-297)	4243 (3131-5507)	1.57 (1.15-2.02)	31.53 (23.20-40.91)	-5.22 (-5.54 to -4.91)	-4.66 (-4.92 to -4.41)
Italy	11270 (6166-17634)	168737 (90805-261963)	12.96 (7.04-20.35)	187.36 (100.84-291.83)	4185 (2954-5710)	54089 (38640-71925)	1.92 (1.36-2.61)	28.31 (20.51-37.29)	-6.37 (-6.51 to -6.22)	-6.34 (-6.49 to -6.19)
Jamaica	393 (236-532)	6175 (3708-8415)	20.76 (12.49-28.09)	329.06 (197.35-447.60)	255 (137-400)	3757 (2010-5870)	7.45 (4.00-11.67)	116.53 (62.46-181.83)	-2.77 (-3.47 to -2.07)	-2.77 (-3.47 to -2.06)
Japan	7351 (1404-16248)	126880 (24492-272073)	4.99 (0.95-11.03)	80.03 (15.40-172.06)	7575 (3872-12145)	120471 (65861-185881)	1.21 (0.63-1.92)	26.11 (14.33-40.26)	-4.94 (-5.34 to -4.55)	-4.00 (-4.41 to -3.60)
Jordan	176 (126-234)	3978 (2856-5227)	19.36 (13.82-25.71)	353.04 (251.30-463.69)	596 (420-785)	14055 (10084-18510)	12.40 (8.66-16.28)	226.80 (163.77-294.98)	-1.89 (-2.23 to -1.54)	-1.87 (-2.20 to -1.53)
Kazakhstan	2334 (893-4153)	49277 (18584-87434)	22.12 (8.48-39.31)	422.57 (159.68-752.36)	2066 (1405-2949)	42132 (28616-59299)	15.86 (10.68-22.69)	274.23 (186.44-386.44)	-1.81 (-2.30 to -1.33)	-2.22 (-2.74 to -1.70)
Kenya	1013 (723-1403)	22781 (17106-30257)	17.73 (12.50-24.63)	333.21 (248.84-444.35)	2653 (1892-3591)	59774 (45130-78626)	19.35 (13.50-26.18)	344.59 (256.40-457.34)	0.53 (0.42 to 0.64)	0.32 (0.20 to 0.43)
Kiribati	6 (4-7)	166 (129-206)	24.58 (18.07-31.08)	526.67 (401.95-652.80)	8 (6-11)	216 (157-294)	17.90 (13.04-24.38)	361.71 (266.59-484.65)	-1.11 (-1.33 to -0.89)	-1.30 (-1.51 to -1.09)
Kuwait	50 (39-62)	1415 (1115-1775)	12.37 (9.65-15.43)	252.79 (198.59-315.47)	182 (135-235)	4786 (3569-6053)	8.68 (6.40-11.26)	172.53 (129.38-217.28)	-0.60 (-1.84 to 0.67)	-0.67 (-1.74 to 0.42)
Kyrgyzstan	970 (666-1284)	19490 (13530-25752)	37.96 (26.09-49.94)	702.66 (488.78-928.36)	678 (486-889)	16864 (12149-21968)	17.29 (12.36-22.41)	370.06 (266.87-483.52)	-2.99 (-3.47 to -2.51)	-2.61 (-3.10 to -2.12)
Lao People's Democratic Republic	770 (577-993)	18009 (13609-23128)	54.01 (41.56-69.11)	1017.13 (773.48-1289.66)	1044 (644-1419)	22747 (14087-30955)	32.90 (20.09-44.07)	590.19 (364.60-789.14)	-1.74 (-1.81 to -1.67)	-1.88 (-1.95 to -1.81)
Latvia	1223 (628-1878)	21017 (10601-32273)	35.02 (18.00-53.87)	587.53 (296.16-901.99)	384 (247-604)	5830 (3773-9201)	7.83 (5.01-12.27)	129.46 (83.79-204.74)	-5.93 (-6.40 to -5.46)	-5.97 (-6.44 to -5.50)
Lebanon	165 (98-254)	3339 (2008-5021)	9.93 (5.92-15.26)	174.93 (105.48-265.04)	292 (184-430)	5146 (3214-7431)	4.31 (2.73-6.34)	80.38 (50.16-115.83)	-2.92 (-3.20 to -2.64)	-2.68 (-2.98 to -2.37)
Lesotho	162 (114-219)	3128 (2276-4092)	25.03 (17.61-34.42)	430.72 (313.41-567.69)	254 (171-342)	5346 (3604-7464)	34.99 (24.04-45.72)	614.26 (421.10-808.67)	2.09 (1.58 to 2.60)	2.01 (1.55 to 2.48)
Liberia	340 (262-428)	7320 (5693-9016)	39.41 (30.47-48.66)	715.48 (562.33-879.46)	528 (373-714)	11792 (8507-15668)	37.68 (27.32-50.54)	674.52 (491.90-899.62)	-0.21 (-0.30 to -0.12)	-0.26 (-0.35 to -0.17)
Libya	192 (121-291)	4020 (2588-5975)	12.23 (7.72-18.32)	228.54 (148.46-336.47)	595 (381-865)	13621 (8827-19646)	14.56 (9.37-21.15)	279.03 (182.81-404.73)	1.14 (0.68 to 1.60)	1.07 (0.64 to 1.50)
Lithuania	615 (299-1026)	11836 (5793-19502)	13.76 (6.68-22.96)	262.62 (128.64-432.02)	241 (149-361)	3862 (2415-5726)	3.43 (2.12-5.14)	61.26 (38.35-90.63)	-5.23 (-5.68 to -4.77)	-5.09 (-5.53 to -4.64)
Luxembourg	62 (27-107)	923 (399-1619)	11.75 (5.10-20.50)	168.87 (72.78-296.08)	9 (5-14)	133 (73-205)	0.71 (0.40-1.09)	11.17 (6.20-17.22)	-8.51 (-8.85 to -8.17)	-8.40 (-8.69 to -8.10)
Madagascar	1372 (1056-1741)	31068 (24370-39125)	38.65 (30.07-49.22)	727.68 (572.79-903.05)	2233 (1579-2956)	56439 (41377-73234)	35.86 (25.48-47.43)	667.00 (493.06-863.23)	-0.34 (-0.40 to -0.28)	-0.36 (-0.41 to -0.31)
Malawi	728 (536-933)	16965 (13022-21144)	30.13 (22.23-38.11)	555.50 (425.04-697.06)	1610 (1220-2111)	35884 (27356-46348)	33.52 (25.40-43.65)	603.24 (463.86-769.91)	0.17 (-0.03 to 0.36)	0.06 (-0.14 to 0.26)
Malaysia	924 (432-1660)	21249 (9810-38068)	11.93 (5.56-21.37)	249.44 (116.67-448.23)	1238 (793-1773)	28670 (18644-41050)	5.55 (3.54-7.96)	111.48 (72.57-160.59)	-2.44 (-2.65 to -2.22)	-2.64 (-2.86 to -2.42)
Maldives	18 (13-23)	460 (327-585)	33.11 (23.73-43.06)	638.94 (461.65-810.91)	9 (5-16)	188 (105-321)	3.73 (2.08-6.18)	64.46 (36.01-109.31)	-8.21 (-8.61 to -7.81)	-8.60 (-9.03 to -8.17)
Mali	748 (520-1059)	17354 (12696-24206)	29.50 (20.87-41.00)	539.31 (396.15-745.33)	1607 (1129-2379)	36281 (26007-52077)	27.54 (19.92-38.59)	497.79 (362.43-695.30)	0.00 (-0.12 to 0.12)	-0.08 (-0.20 to 0.04)
Malta	31 (14-54)	526 (240-898)	8.15 (3.71-13.92)	128.55 (58.56-219.80)	15 (10-21)	226 (154-315)	1.28 (0.86-1.79)	20.54 (14.09-28.62)	-6.05 (-6.54 to -5.56)	-6.11 (-6.53 to -5.69)
Marshall Islands	2 (1-3)	45 (30-64)	17.70 (11.58-24.92)	332.28 (219.55-467.19)	2 (1-4)	65 (42-96)	12.78 (8.31-18.92)	243.76 (160.91-357.27)	-0.83 (-0.98 to -0.68)	-0.76 (-0.91 to -0.61)
Mauritania	339 (243-472)	7433 (5454-10089)	43.87 (31.74-59.66)	825.18 (609.20-1125.13)	541 (366-789)	11032 (7678-15874)	32.88 (22.60-47.26)	583.03 (408.14-829.36)	-1.07 (-1.24 to -0.89)	-1.26 (-1.43 to -1.10)
Mauritius	47 (20-79)	1082 (472-1808)	8.33 (3.62-14.03)	163.28 (71.72-273.73)	32 (11-57)	668 (228-1219)	1.93 (0.66-3.52)	38.50 (13.17-70.21)	-5.68 (-6.25 to -5.10)	-5.57 (-6.12 to -5.02)
Mexico	3429 (2003-4853)	65078 (38241-93452)	11.02 (6.43-15.63)	178.02 (104.24-254.00)	2391 (1496-3800)	46125 (29966-72547)	2.17 (1.35-3.45)	39.03 (25.36-61.56)	-5.34 (-5.57 to -5.11)	-5.08 (-5.29 to -4.86)
Micronesia (Federated States of)	9 (7-13)	217 (158-290)	26.13 (18.66-34.87)	504.54 (367.14-662.98)	6 (4-9)	156 (98-226)	13.56 (8.80-19.83)	262.96 (170.31-372.10)	-2.26 (-2.31 to -2.21)	-2.23 (-2.28 to -2.19)
Monaco	4 (1-9)	61 (10-130)	4.98 (0.80-10.49)	74.52 (11.65-156.81)	2 (1-4)	33 (17-53)	1.78 (0.92-2.89)	27.58 (14.31-45.04)	-3.25 (-4.03 to -2.47)	-3.13 (-3.93 to -2.32)
Mongolia	84 (59-116)	2247 (1658-2898)	10.02 (7.10-14.00)	227.35 (165.99-297.34)	105 (62-165)	3168 (1956-4711)	6.68 (3.93-10.55)	153.11 (93.36-229.96)	-1.57 (-2.16 to -0.98)	-1.50 (-2.01 to -0.99)
Montenegro	60 (31-99)	1080 (568-1713)	10.91 (5.57-17.84)	186.33 (97.53-295.48)	86 (54-162)	1373 (862-2609)	10.60 (6.71-20.20)	154.60 (97.81-295.57)	-0.11 (-0.33 to 0.12)	-0.76 (-1.01 to -0.51)
Morocco	2696 (1777-3878)	55381 (37043-80216)	22.74 (15.05-32.51)	417.27 (279.93-601.37)	4211 (2784-5813)	84626 (55702-116944)	15.21 (10.05-21.14)	269.81 (178.21-371.76)	-1.01 (-1.29 to -0.74)	-1.16 (-1.44 to -0.87)
Mozambique	1512 (1172-1864)	34305 (27052-42375)	37.06 (28.71-45.20)	695.80 (553.78-845.13)	3344 (2322-4447)	78731 (55076-104415)	44.42 (31.24-58.79)	850.76 (604.62-1112.02)	1.02 (0.86 to 1.17)	1.08 (0.91 to 1.24)
Myanmar	8244 (5949-10668)	188979 (138224-243146)	49.99 (36.98-63.32)	944.55 (700.80-1197.14)	11815 (8224-15870)	242008 (169297-323114)	31.85 (22.22-42.63)	569.89 (399.32-761.60)	-1.65 (-1.79 to -1.51)	-1.80 (-1.95 to -1.66)
Namibia	146 (95-195)	3208 (2093-4250)	36.42 (23.17-48.24)	639.96 (411.85-839.89)	176 (88-311)	3570 (1783-6321)	19.34 (9.47-33.88)	331.34 (165.41-581.31)	-2.34 (-2.75 to -1.93)	-2.43 (-2.83 to -2.04)
Nauru	0 (0-0)	2 (0-9)	2.90 (0.00-11.30)	58.40 (0.00-227.05)	0 (0-0)	3 (0-6)	2.67 (0.34-6.04)	53.74 (6.66-120.21)	-1.51 (-3.04 to 0.03)	-1.53 (-3.06 to 0.02)
Nepal	1708 (1122-2320)	37638 (24720-51253)	26.86 (18.27-36.20)	487.43 (325.51-653.05)	3458 (2474-4863)	68749 (49362-97184)	19.48 (14.01-26.89)	335.64 (242.64-465.91)	-1.04 (-1.19 to -0.88)	-1.22 (-1.35 to -1.09)
Netherlands	1620 (806-2681)	26706 (12963-44981)	7.85 (3.90-13.01)	128.90 (62.67-216.89)	629 (420-884)	9488 (6400-13175)	1.51 (1.01-2.12)	24.37 (16.47-33.57)	-5.86 (-6.12 to -5.59)	-5.85 (-6.12 to -5.59)
New Zealand	56 (1-178)	936 (21-2979)	1.51 (0.03-4.71)	23.95 (0.53-76.19)	63 (26-108)	952 (385-1582)	0.65 (0.26-1.11)	10.37 (4.22-17.21)	-3.30 (-3.68 to -2.92)	-3.26 (-3.67 to -2.85)
Nicaragua	160 (125-195)	3178 (2496-3858)	13.21 (10.29-16.08)	231.96 (181.79-280.98)	210 (142-287)	4202 (2867-5630)	5.28 (3.56-7.18)	94.76 (64.59-126.77)	-2.79 (-3.08 to -2.50)	-2.84 (-3.09 to -2.60)
Niger	498 (323-746)	11995 (8161-17589)	29.97 (19.23-44.27)	552.09 (376.38-799.83)	1523 (1017-2267)	33983 (23202-49719)	30.15 (20.66-43.47)	525.75 (364.37-751.92)	0.17 (0.12 to 0.22)	-0.03 (-0.08 to 0.02)
Nigeria	12604 (8511-17804)	261956 (184831-366263)	38.21 (26.47-53.40)	685.22 (487.87-943.76)	15891 (11809-21186)	346451 (255896-461430)	25.41 (18.95-33.45)	458.26 (341.97-606.98)	-1.45 (-1.61 to -1.29)	-1.44 (-1.61 to -1.27)
Niue	0 (0-0)	4 (1-8)	9.51 (3.13-16.98)	179.83 (58.92-322.38)	0 (0-0)	1 (0-2)	1.83 (0.18-4.26)	35.09 (3.48-83.21)	-6.60 (-7.20 to -5.99)	-6.53 (-7.13 to -5.93)
North Macedonia	1074 (682-1412)	19190 (12190-25261)	70.63 (44.82-93.00)	1175.43 (745.50-1540.63)	1048 (733-1450)	17351 (12158-24314)	46.66 (33.18-64.74)	650.88 (459.47-913.25)	-1.80 (-2.53 to -1.05)	-2.31 (-2.92 to -1.70)
Northern Mariana Islands	0 (0-1)	7 (0-18)	2.83 (0.00-7.55)	52.42 (0.00-141.38)	1 (0-1)	16 (7-28)	2.06 (0.94-3.71)	39.65 (17.91-70.72)	-1.45 (-2.18 to -0.72)	-1.19 (-1.87 to -0.50)
Norway	346 (109-660)	5470 (1718-10449)	4.35 (1.37-8.30)	71.36 (22.37-136.44)	44 (17-81)	760 (286-1391)	0.34 (0.13-0.62)	6.63 (2.48-12.07)	-8.73 (-9.10 to -8.36)	-8.24 (-8.54 to -7.94)
Oman	126 (83-179)	3035 (1968-4275)	24.67 (16.33-34.76)	487.26 (318.13-681.27)	202 (138-283)	5264 (3691-7272)	16.76 (11.57-23.46)	303.91 (211.34-421.36)	-0.45 (-0.80 to -0.10)	-0.85 (-1.09 to -0.60)
Pakistan	10123 (7056-14022)	214372 (154353-291568)	22.95 (15.92-31.68)	424.67 (303.58-576.05)	17358 (12640-23223)	391040 (288839-520198)	20.50 (14.82-26.84)	379.65 (284.27-499.75)	-0.62 (-0.80 to -0.43)	-0.61 (-0.80 to -0.42)
Palau	0 (0-0)	4 (0-11)	2.48 (0.01-6.89)	48.34 (0.21-131.42)	0 (0-1)	7 (1-16)	2.13 (0.20-4.45)	41.34 (3.86-87.70)	0.09 (-0.80 to 0.98)	0.00 (-0.87 to 0.88)
Palestine	205 (143-291)	3728 (2575-5295)	30.91 (21.57-43.39)	495.30 (344.11-699.75)	315 (208-428)	6197 (4149-8345)	19.69 (12.94-26.73)	310.90 (207.82-418.47)	-1.47 (-1.86 to -1.08)	-1.53 (-1.87 to -1.18)
Panama	117 (63-170)	2074 (1088-3075)	8.93 (4.78-13.00)	149.07 (78.08-220.92)	89 (45-149)	1402 (726-2355)	1.91 (0.97-3.20)	31.00 (16.06-52.09)	-5.26 (-5.62 to -4.89)	-5.36 (-5.67 to -5.05)
Papua New Guinea	218 (143-313)	5595 (3880-7788)	23.04 (15.21-32.82)	422.47 (296.30-581.92)	544 (368-783)	13198 (9320-18466)	19.61 (13.62-28.06)	353.36 (248.35-486.44)	-0.57 (-0.68 to -0.46)	-0.64 (-0.73 to -0.55)
Paraguay	382 (218-525)	6448 (3739-8806)	20.03 (11.37-27.56)	319.14 (185.35-436.37)	278 (76-557)	4702 (1255-9534)	5.42 (1.48-10.89)	87.86 (23.62-178.05)	-4.03 (-4.29 to -3.77)	-4.14 (-4.44 to -3.83)
Peru	1224 (915-1530)	22849 (17569-28531)	11.88 (8.89-14.88)	206.83 (158.35-257.09)	1143 (699-1707)	21133 (13305-31088)	3.45 (2.11-5.15)	63.58 (39.93-93.36)	-4.80 (-5.17 to -4.42)	-4.56 (-4.89 to -4.24)
Philippines	4452 (3328-5521)	98100 (75221-120605)	24.59 (18.59-30.26)	416.67 (321.32-509.49)	8790 (6144-11769)	202650 (139853-268728)	14.38 (10.05-19.37)	280.10 (194.51-372.19)	-1.53 (-1.74 to -1.33)	-1.19 (-1.39 to -0.98)
Poland	14239 (8736-19696)	240443 (146799-332338)	36.20 (22.13-50.14)	575.98 (352.06-796.58)	5007 (3788-6804)	80906 (61388-109047)	6.28 (4.77-8.53)	106.46 (80.65-143.31)	-5.92 (-6.16 to -5.67)	-5.69 (-5.91 to -5.47)
Portugal	1993 (766-3709)	30514 (11746-56926)	16.61 (6.39-30.90)	233.56 (90.08-435.56)	386 (202-618)	4972 (2630-7903)	1.13 (0.59-1.81)	16.13 (8.50-25.57)	-9.11 (-9.59 to -8.64)	-9.02 (-9.47 to -8.57)
Puerto Rico	30 (0-97)	480 (0-1557)	0.93 (0.00-3.02)	14.02 (0.00-45.31)	24 (6-47)	390 (101-727)	0.25 (0.06-0.47)	4.74 (1.23-8.82)	-4.77 (-5.19 to -4.35)	-4.01 (-4.44 to -3.59)
Qatar	16 (13-21)	461 (356-580)	37.64 (28.82-47.68)	626.03 (482.07-786.92)	47 (33-62)	1745 (1279-2243)	14.71 (10.52-19.20)	244.91 (175.27-313.88)	-3.59 (-4.38 to -2.79)	-3.36 (-4.03 to -2.68)
Republic of Korea	4137 (1700-7312)	89075 (37014-154355)	22.61 (9.22-39.95)	385.96 (159.53-666.77)	4478 (2887-6366)	83356 (55470-117033)	4.95 (3.18-7.01)	90.23 (60.04-126.93)	-5.57 (-5.91 to -5.22)	-5.31 (-5.66 to -4.97)
Republic of Moldova	1056 (761-1336)	20093 (14653-25393)	33.47 (24.28-42.23)	542.00 (394.69-682.69)	466 (300-680)	9354 (6049-13815)	7.65 (4.93-11.16)	154.40 (99.99-228.43)	-5.15 (-5.48 to -4.82)	-4.47 (-4.84 to -4.09)
Romania	8450 (4371-12696)	148961 (77176-223491)	39.70 (20.57-59.38)	613.65 (318.21-919.13)	4306 (2991-6452)	66754 (46397-99312)	10.08 (7.00-15.13)	163.11 (113.09-242.84)	-5.11 (-5.57 to -4.65)	-5.05 (-5.52 to -4.58)
Russian Federation	53586 (24931-84911)	978587 (456616-1554871)	35.54 (16.51-56.40)	586.82 (273.62-932.35)	18778 (11290-29590)	320299 (190655-497436)	7.74 (4.65-12.19)	132.57 (78.93-205.64)	-6.03 (-6.65 to -5.41)	-5.92 (-6.52 to -5.30)
Rwanda	789 (578-1070)	18459 (13742-24574)	43.82 (32.74-58.46)	811.73 (603.88-1058.77)	950 (645-1317)	21002 (14986-28417)	24.66 (16.73-34.23)	435.21 (309.96-582.16)	-2.69 (-3.06 to -2.32)	-2.83 (-3.19 to -2.47)
Saint Kitts and Nevis	4 (1-7)	59 (14-124)	10.02 (2.37-20.72)	157.47 (36.47-326.27)	1 (0-2)	25 (9-43)	2.93 (1.02-5.06)	45.43 (15.80-78.07)	-3.66 (-4.12 to -3.20)	-3.78 (-4.26 to -3.29)
Saint Lucia	21 (11-33)	342 (175-546)	30.77 (15.73-48.81)	446.94 (229.26-714.47)	21 (9-36)	310 (129-546)	9.18 (3.82-16.15)	134.92 (56.19-237.70)	-4.53 (-5.14 to -3.91)	-4.28 (-4.85 to -3.70)
Saint Vincent and the Grenadines	13 (7-20)	214 (121-348)	20.30 (11.59-32.20)	315.02 (177.78-508.30)	11 (4-19)	174 (66-317)	8.65 (3.28-15.87)	132.18 (49.94-241.28)	-2.42 (-2.83 to -2.01)	-2.51 (-2.91 to -2.12)
Samoa	14 (10-18)	309 (231-399)	22.82 (16.65-30.18)	431.48 (322.19-558.37)	16 (10-22)	365 (219-506)	14.73 (8.79-20.31)	288.33 (173.98-398.58)	-1.47 (-1.54 to -1.41)	-1.35 (-1.41 to -1.29)
San Marino	2 (1-4)	30 (11-55)	5.29 (1.92-9.89)	80.09 (29.52-145.79)	1 (1-2)	16 (8-27)	0.95 (0.47-1.59)	17.24 (8.91-28.42)	-5.23 (-5.81 to -4.64)	-4.84 (-5.35 to -4.33)
Sao Tome and Principe	18 (14-22)	370 (288-457)	33.02 (25.71-40.69)	622.05 (487.25-761.97)	21 (15-27)	465 (343-611)	25.88 (19.15-34.13)	482.91 (357.92-630.11)	-0.68 (-0.93 to -0.44)	-0.83 (-1.10 to -0.56)
Saudi Arabia	1282 (889-1778)	27618 (19175-38327)	30.72 (21.40-42.41)	540.12 (375.92-750.83)	2627 (1879-3422)	75271 (52958-98505)	24.25 (17.87-31.28)	437.07 (316.31-560.46)	-0.84 (-1.08 to -0.60)	-0.70 (-0.94 to -0.46)
Senegal	997 (761-1241)	22235 (17270-27598)	40.94 (30.95-50.98)	775.18 (603.98-954.78)	2179 (1586-2931)	45682 (33634-60761)	38.05 (27.92-51.35)	680.78 (505.36-905.09)	-0.26 (-0.32 to -0.20)	-0.44 (-0.50 to -0.38)
Serbia	5782 (3257-8375)	98477 (55146-144160)	75.95 (42.72-109.49)	1143.33 (645.56-1660.28)	4291 (3006-6344)	65782 (46347-96646)	24.33 (17.05-36.02)	375.16 (264.85-552.39)	-4.60 (-5.08 to -4.12)	-4.45 (-4.93 to -3.97)
Seychelles	2 (1-4)	40 (11-78)	3.58 (0.96-7.08)	69.85 (18.75-138.27)	2 (1-4)	48 (16-92)	2.37 (0.79-4.52)	45.18 (15.20-87.13)	-1.64 (-1.91 to -1.38)	-1.82 (-2.09 to -1.55)
Sierra Leone	730 (549-911)	15600 (11761-19494)	43.80 (33.28-54.83)	824.84 (624.22-1023.99)	1145 (839-1559)	25490 (18483-34274)	40.95 (30.69-55.02)	761.99 (566.46-1024.76)	-0.01 (-0.18 to 0.15)	-0.04 (-0.20 to 0.12)
Singapore	229 (83-395)	5293 (1893-9320)	13.43 (4.87-23.28)	271.24 (96.76-473.98)	70 (37-110)	2089 (1069-3327)	0.86 (0.46-1.35)	24.94 (12.77-39.63)	-8.19 (-8.55 to -7.82)	-7.32 (-7.73 to -6.91)
Slovakia	1079 (563-1741)	20720 (10633-33128)	19.03 (9.92-30.81)	351.52 (180.52-562.25)	534 (386-708)	10175 (7397-13311)	5.56 (4.02-7.35)	105.14 (76.74-137.69)	-3.88 (-4.12 to -3.63)	-3.81 (-4.09 to -3.53)
Slovenia	397 (205-624)	6770 (3502-10563)	16.32 (8.42-25.67)	275.53 (142.61-428.15)	142 (98-201)	2103 (1466-2948)	2.49 (1.73-3.53)	40.85 (28.63-57.38)	-5.84 (-6.03 to -5.64)	-6.00 (-6.18 to -5.82)
Solomon Islands	21 (15-29)	563 (421-762)	29.02 (21.21-40.31)	556.02 (412.68-741.05)	54 (37-77)	1378 (1004-1897)	26.38 (18.81-37.41)	506.02 (368.17-694.65)	-0.33 (-0.43 to -0.22)	-0.31 (-0.43 to -0.20)
Somalia	345 (210-531)	8924 (5751-13360)	26.64 (17.22-39.85)	508.63 (336.48-744.71)	678 (405-1049)	18451 (12011-27521)	21.35 (13.30-32.53)	409.56 (272.00-601.75)	-0.68 (-0.71 to -0.64)	-0.71 (-0.74 to -0.68)
South Africa	2012 (1310-2790)	45969 (31699-63075)	12.23 (7.93-16.94)	243.61 (167.09-333.58)	3834 (2635-5203)	77498 (53525-104016)	11.19 (7.75-15.20)	196.06 (135.35-263.89)	-0.35 (-0.98 to 0.28)	-0.78 (-1.33 to -0.23)
South Sudan	467 (313-653)	10293 (7104-14197)	24.78 (17.08-34.34)	464.26 (325.95-628.98)	530 (363-736)	12426 (8808-17001)	22.22 (15.63-30.25)	417.09 (298.74-553.88)	-0.54 (-0.75 to -0.33)	-0.54 (-0.75 to -0.33)
Spain	4455 (1905-7825)	66026 (28405-116379)	8.50 (3.63-14.97)	121.29 (52.29-213.82)	1072 (652-1627)	16526 (10238-24427)	0.74 (0.46-1.13)	13.76 (8.57-20.30)	-7.67 (-7.88 to -7.46)	-6.87 (-7.05 to -6.69)
Sri Lanka	3405 (2724-4090)	64611 (52236-77220)	48.90 (39.24-58.66)	764.62 (615.82-912.34)	3694 (1792-6840)	64494 (32177-119889)	17.22 (8.36-31.76)	269.58 (135.43-501.52)	-2.77 (-3.30 to -2.23)	-2.98 (-3.48 to -2.46)
Sudan	3614 (2501-4868)	79144 (54496-105907)	50.65 (34.99-67.86)	934.56 (648.66-1246.05)	4820 (3182-6648)	107553 (72069-149240)	32.73 (21.73-44.61)	604.57 (411.82-825.80)	-1.56 (-1.67 to -1.45)	-1.53 (-1.65 to -1.42)
Suriname	33 (15-55)	611 (272-1009)	15.35 (6.83-25.36)	265.67 (118.06-438.67)	53 (24-90)	958 (430-1613)	9.25 (4.18-15.99)	160.50 (72.10-270.60)	-1.98 (-2.32 to -1.64)	-2.04 (-2.39 to -1.68)
Sweden	579 (154-1164)	8975 (2392-17900)	3.30 (0.88-6.65)	52.82 (14.07-105.59)	99 (29-193)	1560 (446-3026)	0.34 (0.10-0.66)	6.04 (1.74-11.66)	-7.81 (-8.39 to -7.23)	-7.51 (-8.01 to -7.01)
Switzerland	722 (333-1227)	10440 (4877-17778)	6.08 (2.81-10.32)	90.14 (42.19-153.38)	161 (98-239)	2413 (1486-3505)	0.63 (0.38-0.93)	10.95 (6.84-15.86)	-7.09 (-7.26 to -6.91)	-6.64 (-6.80 to -6.48)
Syrian Arab Republic	688 (453-946)	14966 (10018-20441)	17.05 (11.32-23.37)	312.69 (209.21-428.48)	1206 (783-1736)	25684 (16830-37241)	13.30 (8.86-18.81)	229.17 (152.23-329.02)	-1.07 (-1.29 to -0.86)	-1.28 (-1.51 to -1.05)
Taiwan (Province of China)	1332 (534-2448)	31212 (12398-57924)	11.80 (4.76-21.65)	232.30 (92.75-430.60)	809 (590-1090)	20277 (14816-26671)	1.81 (1.32-2.43)	47.42 (34.50-62.25)	-5.51 (-5.84 to -5.17)	-4.58 (-4.86 to -4.29)
Tajikistan	836 (575-1106)	17630 (12430-23287)	35.32 (24.19-46.68)	687.38 (482.77-907.33)	973 (680-1292)	22005 (15379-28932)	25.48 (18.03-33.85)	467.54 (331.25-612.66)	-1.53 (-1.94 to -1.11)	-1.68 (-2.05 to -1.32)
Thailand	4960 (3526-6514)	118083 (84782-153284)	18.90 (13.44-24.74)	379.75 (274.31-490.93)	6692 (4550-9488)	143176 (98144-200316)	6.17 (4.18-8.76)	133.23 (91.54-186.91)	-4.38 (-4.77 to -4.00)	-4.06 (-4.39 to -3.72)
Timor-Leste	51 (39-64)	1175 (897-1436)	31.62 (24.09-39.90)	563.57 (432.16-699.30)	174 (95-255)	3590 (1957-5270)	27.18 (14.86-39.68)	474.98 (261.65-696.23)	-0.75 (-0.94 to -0.56)	-0.83 (-1.02 to -0.63)
Togo	352 (272-448)	8214 (6415-10357)	41.92 (32.22-52.66)	786.81 (616.07-982.02)	983 (700-1332)	23513 (16959-31312)	40.87 (29.63-54.45)	751.88 (545.93-995.00)	-0.18 (-0.33 to -0.04)	-0.25 (-0.41 to -0.10)
Tokelau	0 (0-0)	0 (0-2)	2.05 (0.12-7.62)	37.51 (2.22-135.46)	0 (0-0)	0 (0-1)	1.09 (0.01-2.87)	20.90 (0.22-54.27)	-2.79 (-3.16 to -2.43)	-2.64 (-3.01 to -2.28)
Tonga	5 (4-7)	126 (93-161)	13.10 (9.36-16.93)	263.31 (194.83-335.27)	6 (3-8)	116 (64-169)	7.77 (4.14-11.52)	151.54 (83.13-221.21)	-1.45 (-1.60 to -1.29)	-1.63 (-1.76 to -1.50)
Trinidad and Tobago	95 (16-215)	1756 (307-4008)	14.44 (2.51-32.81)	233.16 (40.71-531.45)	138 (45-263)	2379 (774-4499)	7.65 (2.50-14.56)	127.22 (41.43-240.61)	-2.15 (-2.52 to -1.77)	-2.18 (-2.54 to -1.83)
Tunisia	581 (389-852)	11662 (7798-16855)	16.64 (11.12-24.46)	275.94 (185.25-399.68)	1200 (703-1805)	22065 (13257-32886)	10.64 (6.22-16.02)	179.73 (108.43-267.81)	-1.48 (-1.71 to -1.25)	-1.40 (-1.63 to -1.17)
Turkmenistan	167 (42-345)	4096 (1022-8514)	10.67 (2.67-21.81)	227.16 (56.91-469.69)	434 (240-702)	10623 (5856-17191)	13.32 (7.45-21.40)	285.23 (157.87-459.89)	0.57 (0.07 to 1.08)	0.72 (0.25 to 1.20)
Tuvalu	1 (1-1)	25 (18-33)	24.58 (17.85-32.40)	461.70 (339.15-609.31)	0 (0-1)	9 (5-14)	5.14 (2.96-7.81)	97.12 (57.17-151.89)	-5.52 (-5.69 to -5.35)	-5.50 (-5.67 to -5.33)
T眉rkiye	4370 (2965-6155)	87699 (60504-122935)	16.62 (11.21-23.31)	291.11 (198.94-408.86)	6678 (4792-8805)	117691 (85697-154740)	8.38 (6.02-11.07)	137.30 (99.69-181.53)	-1.83 (-2.29 to -1.37)	-2.25 (-2.60 to -1.91)
Uganda	1144 (790-1547)	25825 (18993-33347)	26.12 (17.95-35.54)	487.95 (358.36-630.85)	1887 (1357-2560)	44106 (33536-58362)	19.65 (14.18-26.51)	375.45 (283.48-495.25)	-1.52 (-1.78 to -1.26)	-1.41 (-1.66 to -1.16)
Ukraine	24161 (12282-38636)	435070 (221668-693556)	37.95 (19.41-60.72)	634.01 (323.23-1009.21)	7762 (4457-12555)	138845 (80717-223749)	9.65 (5.54-15.65)	175.15 (101.84-283.36)	-5.46 (-5.94 to -4.98)	-5.11 (-5.54 to -4.67)
United Arab Emirates	68 (47-94)	1984 (1419-2702)	26.82 (19.02-37.20)	520.15 (372.92-712.51)	186 (125-267)	7843 (5538-11058)	18.10 (12.64-24.69)	318.36 (223.44-443.52)	0.81 (0.08 to 1.54)	0.00 (-0.57 to 0.58)
United Kingdom	7881 (3425-13506)	122202 (52769-209435)	8.09 (3.52-13.89)	125.46 (54.18-215.11)	1409 (891-2052)	21979 (13874-31360)	0.85 (0.54-1.24)	14.78 (9.29-21.06)	-7.76 (-8.16 to -7.34)	-7.46 (-7.81 to -7.11)
United Republic of Tanzania	1517 (1108-2094)	35680 (27074-47172)	21.08 (15.48-28.93)	398.59 (302.35-526.47)	4664 (3306-6237)	100395 (73515-131421)	26.06 (18.29-34.65)	476.72 (353.39-621.61)	0.68 (0.49 to 0.87)	0.52 (0.37 to 0.68)
United States Virgin Islands	1 (0-3)	20 (0-55)	1.90 (0.04-5.15)	29.74 (0.65-81.02)	1 (1-2)	23 (10-39)	0.78 (0.34-1.35)	12.78 (5.45-21.81)	-2.71 (-3.06 to -2.37)	-2.66 (-3.02 to -2.30)
United States of America	9629 (3747-17053)	174575 (68632-303875)	2.82 (1.10-5.00)	52.16 (20.51-90.74)	3756 (1883-6263)	70330 (34253-114598)	0.56 (0.28-0.94)	11.55 (5.61-18.86)	-5.97 (-6.44 to -5.51)	-5.59 (-6.03 to -5.15)
Uruguay	336 (125-601)	5737 (2121-10412)	8.78 (3.27-15.72)	146.24 (54.22-264.91)	150 (60-265)	2276 (902-4044)	2.13 (0.85-3.77)	36.15 (14.29-64.55)	-4.87 (-5.14 to -4.61)	-4.88 (-5.14 to -4.62)
Uzbekistan	1980 (1246-2825)	47711 (29764-67426)	18.86 (11.86-26.93)	425.33 (265.57-601.58)	3173 (2175-4369)	78740 (54078-105662)	16.39 (11.32-22.53)	337.17 (234.54-454.48)	-1.08 (-1.44 to -0.72)	-1.29 (-1.59 to -0.98)
Vanuatu	12 (8-15)	316 (234-413)	32.70 (23.79-42.85)	633.77 (474.50-824.39)	26 (19-34)	711 (537-905)	25.20 (18.63-32.51)	500.73 (377.89-642.04)	-0.99 (-1.05 to -0.94)	-0.92 (-0.97 to -0.86)
Venezuela (Bolivarian Republic of)	437 (194-757)	8324 (3676-14534)	5.66 (2.51-9.82)	96.50 (42.52-168.39)	775 (420-1228)	13197 (7177-20811)	2.94 (1.59-4.67)	47.96 (26.05-75.90)	-2.19 (-2.34 to -2.04)	-2.43 (-2.58 to -2.28)
Viet Nam	14935 (11109-18869)	280182 (214669-352252)	44.92 (33.44-56.65)	770.21 (588.65-969.97)	21149 (13442-29135)	399682 (250506-543267)	27.35 (17.40-37.45)	463.78 (292.11-626.38)	-1.62 (-1.89 to -1.35)	-1.64 (-1.89 to -1.38)
Yemen	1686 (1171-2363)	38698 (27092-54782)	50.07 (34.84-70.33)	919.67 (645.09-1277.71)	3720 (2443-5348)	81942 (54415-117490)	37.14 (24.67-53.17)	663.87 (443.62-946.13)	-1.16 (-1.23 to -1.08)	-1.24 (-1.31 to -1.17)
Zambia	475 (332-677)	10794 (7906-14865)	26.47 (18.85-37.28)	483.20 (356.88-656.07)	1248 (888-1726)	27948 (20233-37774)	29.68 (21.22-40.27)	531.17 (392.96-707.66)	0.36 (0.27 to 0.45)	0.25 (0.17 to 0.33)
Zimbabwe	617 (479-782)	13353 (10472-16447)	24.10 (18.56-30.68)	420.50 (331.10-519.59)	1281 (964-1675)	29743 (22260-38611)	30.50 (23.14-38.99)	554.41 (419.97-708.48)	1.60 (1.10 to 2.11)	1.59 (1.12 to 2.06)
ASMR, age-standardized mortality rate; UI, uncertainty interval; DALYs, disability-adjusted life years; ASDR, age-standardized DALY rate; EAPC, estimated annual percentage change; CI, confidence interval; SDI, Socio-demographic Index
