# Supplementary material for: Spatiotemporal trends of ischemic stroke burden attributable to PM2.5 from 1990 to 2021
Source: Front Public Health. 2025 Jul 16;13:1608086. doi: 10.3389/fpubh.2025.1608086 (PMC12307462; doi:10.3389/fpubh.2025.1608086)
Supplement: Supplementary file 21 [file Table_8.xlsx]

## Sheet: apmdf_nation_num_asr_90_21_eapc
Table S8. The burden of ischemic stroke attributable to ambient PM2.5 air pollution across 204 nations or regions in 1990 and 2021 and the temporal trends during 1990-2021
Characteristics	1990				2021				EAPC of ASMR No. (95% CI)	EAPC of ASDR No. (95% CI)
	Death number (95% UI)	DALY (95% UI)	ASMR (95% UI)	ASDR (95% UI)	Death number (95% UI)	DALY (95% UI)	ASMR (95% UI)	ASDR (95% UI)
location	Deaths_1990_num	DALYs_1990_num	ASMR_1990_asr	ASDR_1990_asr	Deaths_2021_num	DALYs_2021_num	ASMR_2021_asr	ASDR_2021_asr	ASMR_asr_eapc	ASDR_asr_eapc
Afghanistan	488 (207-963)	10704 (4576-21250)	9.27 (4.01-18.22)	173.07 (74.05-341.11)	537 (290-905)	12549 (6917-21039)	7.87 (4.23-13.06)	145.48 (79.41-241.01)	-0.15 (-0.58 to 0.29)	-0.22 (-0.65 to 0.21)
Albania	73 (31-137)	1379 (595-2573)	4.65 (1.96-8.72)	78.49 (33.64-145.86)	202 (118-297)	3258 (1892-4719)	5.01 (2.91-7.35)	76.79 (44.63-111.35)	1.71 (1.23 to 2.19)	1.29 (0.84 to 1.74)
Algeria	1249 (755-1833)	26188 (16121-38173)	18.66 (11.40-27.00)	289.23 (176.52-416.77)	3434 (2190-5005)	64689 (41850-93785)	14.74 (9.40-21.27)	224.67 (145.76-323.84)	-0.71 (-0.91 to -0.50)	-0.96 (-1.18 to -0.73)
American Samoa	0 (0-1)	5 (0-17)	1.41 (0.00-5.00)	26.86 (0.00-96.06)	0 (0-1)	9 (1-19)	1.18 (0.13-2.41)	22.88 (2.50-47.35)	-1.08 (-1.40 to -0.75)	-1.01 (-1.33 to -0.69)
Andorra	2 (1-3)	28 (12-53)	3.45 (1.34-6.70)	56.11 (23.06-106.29)	1 (1-2)	20 (10-31)	0.69 (0.36-1.09)	11.85 (6.17-18.31)	-4.87 (-5.22 to -4.52)	-4.83 (-5.16 to -4.50)
Angola	101 (50-178)	2518 (1290-4459)	4.50 (2.25-7.96)	86.08 (43.86-152.55)	615 (288-1015)	14632 (6916-23862)	9.22 (4.24-15.05)	168.50 (78.98-275.02)	3.10 (2.79 to 3.42)	2.98 (2.66 to 3.30)
Antigua and Barbuda	5 (1-11)	72 (16-172)	7.74 (1.73-18.24)	124.04 (27.59-295.91)	4 (2-8)	76 (27-138)	5.14 (1.88-9.42)	80.25 (29.27-146.41)	-1.38 (-1.72 to -1.03)	-1.51 (-1.84 to -1.19)
Argentina	2093 (937-3606)	37925 (16928-65930)	7.40 (3.33-12.72)	124.64 (55.71-217.13)	1146 (583-1897)	21468 (11035-35647)	1.93 (0.98-3.20)	36.98 (19.01-61.42)	-4.22 (-4.56 to -3.88)	-3.96 (-4.28 to -3.64)
Armenia	262 (89-502)	5422 (1838-10236)	11.85 (4.03-22.76)	222.27 (75.37-421.36)	507 (329-716)	9480 (6281-13376)	11.75 (7.63-16.58)	219.49 (145.49-309.78)	0.32 (-0.07 to 0.71)	0.36 (-0.03 to 0.76)
Australia	316 (11-903)	5161 (171-14787)	1.77 (0.06-5.09)	27.25 (0.91-78.41)	406 (238-612)	6491 (3791-9703)	0.71 (0.42-1.07)	12.71 (7.43-18.95)	-3.64 (-4.18 to -3.10)	-3.18 (-3.77 to -2.58)
Austria	1455 (749-2362)	22058 (11401-35607)	11.53 (5.96-18.83)	174.20 (90.32-281.35)	237 (159-337)	4478 (3059-6124)	0.98 (0.66-1.39)	21.30 (14.64-29.20)	-8.31 (-8.51 to -8.10)	-6.97 (-7.11 to -6.84)
Azerbaijan	226 (78-456)	5218 (1785-10599)	5.62 (1.92-11.49)	114.17 (39.03-231.93)	462 (237-768)	10703 (5426-17751)	6.31 (3.24-10.57)	123.64 (63.67-203.66)	1.92 (1.12 to 2.72)	1.50 (0.80 to 2.20)
Bahamas	7 (1-16)	135 (21-315)	5.47 (0.84-12.79)	95.13 (14.59-223.08)	12 (4-25)	232 (74-464)	3.85 (1.24-7.65)	64.90 (20.77-129.86)	-1.20 (-1.40 to -0.99)	-1.25 (-1.42 to -1.09)
Bahrain	32 (24-40)	742 (560-924)	37.88 (28.88-48.00)	608.78 (460.58-761.65)	77 (56-98)	1842 (1362-2351)	20.89 (15.42-26.32)	319.90 (234.86-401.06)	-2.22 (-2.76 to -1.69)	-2.47 (-2.94 to -2.00)
Bangladesh	1560 (728-2870)	30321 (14200-56928)	4.26 (2.00-7.81)	73.59 (34.39-136.89)	6630 (3448-11587)	117769 (59907-206492)	6.15 (3.19-10.67)	97.06 (49.92-169.53)	1.08 (0.67 to 1.48)	0.91 (0.51 to 1.30)
Barbados	38 (10-82)	573 (147-1246)	12.16 (3.11-26.23)	182.46 (46.77-396.51)	39 (16-70)	600 (243-1084)	7.54 (3.02-13.50)	115.03 (46.57-207.50)	-1.66 (-2.00 to -1.32)	-1.60 (-1.93 to -1.27)
Belarus	2946 (1485-4596)	58008 (29185-90706)	23.86 (12.00-37.36)	453.58 (228.17-708.42)	1380 (962-1917)	25287 (17556-34471)	8.32 (5.80-11.55)	154.36 (107.02-210.63)	-4.19 (-4.63 to -3.74)	-4.32 (-4.82 to -3.83)
Belgium	1551 (786-2576)	23336 (11864-38618)	9.76 (4.93-16.25)	145.71 (74.09-241.17)	343 (222-479)	5353 (3568-7270)	1.08 (0.71-1.50)	19.36 (12.99-26.31)	-6.86 (-7.06 to -6.67)	-6.37 (-6.53 to -6.20)
Belize	4 (1-8)	66 (19-147)	4.23 (1.18-9.40)	71.86 (20.27-160.75)	11 (4-20)	200 (79-367)	4.59 (1.78-8.39)	75.71 (29.79-139.10)	-0.20 (-0.81 to 0.42)	-0.26 (-0.82 to 0.31)
Benin	133 (75-213)	2660 (1472-4222)	8.11 (4.52-12.84)	146.94 (81.82-231.76)	253 (136-429)	5278 (2902-8961)	6.81 (3.60-11.34)	121.18 (66.29-204.54)	0.09 (-0.32 to 0.51)	0.02 (-0.40 to 0.44)
Bermuda	1 (0-4)	24 (0-64)	2.56 (0.00-6.81)	41.38 (0.00-109.89)	1 (0-2)	16 (3-32)	0.65 (0.12-1.31)	10.78 (2.02-21.57)	-5.26 (-5.68 to -4.83)	-5.10 (-5.51 to -4.69)
Bhutan	4 (2-8)	102 (44-190)	2.84 (1.14-5.28)	52.45 (22.45-97.83)	40 (23-57)	747 (430-1051)	7.55 (4.39-10.73)	132.68 (76.37-186.44)	3.88 (3.50 to 4.26)	3.68 (3.31 to 4.06)
Bolivia (Plurinational State of)	243 (100-419)	4874 (1964-8357)	10.16 (4.25-17.50)	175.40 (71.99-299.32)	329 (152-556)	6160 (2862-10413)	4.70 (2.19-7.91)	77.57 (36.40-129.07)	-3.02 (-3.29 to -2.75)	-3.21 (-3.49 to -2.94)
Bosnia and Herzegovina	273 (136-471)	5603 (2819-9758)	8.77 (4.39-14.98)	157.81 (79.08-273.53)	1073 (573-1431)	18379 (9962-24309)	16.53 (8.85-22.04)	286.57 (155.55-379.42)	2.67 (1.95 to 3.39)	2.57 (1.79 to 3.35)
Botswana	27 (11-48)	617 (247-1087)	7.92 (3.18-13.71)	141.88 (57.44-247.71)	75 (41-117)	1690 (932-2571)	7.88 (4.32-12.24)	147.15 (82.01-221.76)	0.20 (-0.28 to 0.69)	0.26 (-0.21 to 0.73)
Brazil	5043 (1837-10012)	100533 (37048-198864)	7.44 (2.68-14.82)	128.35 (47.21-254.74)	5618 (3177-8683)	101531 (56725-155966)	2.37 (1.34-3.68)	41.71 (23.30-64.12)	-3.63 (-3.84 to -3.42)	-3.71 (-3.90 to -3.52)
Brunei Darussalam	2 (0-6)	54 (4-138)	3.38 (0.23-9.03)	62.97 (4.26-163.08)	3 (1-6)	69 (15-138)	1.53 (0.33-3.05)	26.98 (5.79-54.40)	-2.01 (-2.85 to -1.17)	-2.43 (-3.20 to -1.65)
Bulgaria	2913 (1454-4641)	55508 (27271-88593)	34.19 (17.06-54.55)	531.71 (262.54-848.37)	2783 (1982-3619)	44945 (31826-58392)	18.85 (13.38-24.47)	303.27 (214.73-393.78)	-1.45 (-1.82 to -1.08)	-1.44 (-1.78 to -1.09)
Burkina Faso	116 (60-195)	2629 (1377-4387)	3.92 (2.12-6.60)	72.05 (38.38-120.36)	276 (147-461)	6009 (3254-10035)	4.19 (2.23-7.00)	75.82 (40.73-124.51)	1.10 (0.79 to 1.42)	1.01 (0.71 to 1.32)
Burundi	61 (27-118)	1350 (598-2536)	3.48 (1.59-6.70)	65.83 (29.50-123.40)	56 (27-100)	1291 (637-2294)	1.85 (0.87-3.28)	33.79 (16.48-59.75)	-2.55 (-2.86 to -2.24)	-2.63 (-2.94 to -2.32)
Cabo Verde	11 (6-18)	212 (120-333)	4.62 (2.58-7.34)	89.33 (50.55-140.83)	63 (34-93)	1165 (659-1700)	15.49 (8.49-22.63)	277.70 (156.76-408.72)	4.02 (3.36 to 4.70)	3.77 (3.16 to 4.40)
Cambodia	102 (41-196)	2244 (901-4287)	3.45 (1.37-6.69)	61.64 (24.64-118.48)	420 (199-795)	8547 (4055-15800)	5.21 (2.50-9.75)	86.82 (41.44-159.39)	1.35 (1.08 to 1.63)	1.09 (0.82 to 1.35)
Cameroon	215 (97-398)	4777 (2213-8757)	7.14 (3.26-13.02)	129.81 (60.11-237.51)	666 (322-1157)	15232 (7415-26278)	7.91 (3.83-13.59)	145.02 (70.56-248.64)	1.03 (0.73 to 1.33)	1.04 (0.73 to 1.35)
Canada	688 (196-1327)	11987 (3379-22743)	2.20 (0.63-4.26)	37.21 (10.51-70.62)	250 (90-465)	4755 (1754-8684)	0.28 (0.10-0.53)	6.12 (2.27-11.17)	-7.11 (-7.57 to -6.65)	-6.26 (-6.64 to -5.88)
Central African Republic	23 (12-40)	571 (303-981)	3.57 (1.90-6.15)	66.65 (35.39-112.56)	36 (18-62)	895 (468-1510)	3.13 (1.59-5.34)	57.08 (30.09-98.39)	-0.29 (-0.42 to -0.16)	-0.39 (-0.52 to -0.26)
Chad	124 (64-211)	2632 (1366-4455)	5.40 (2.80-9.14)	101.35 (52.65-170.97)	303 (164-519)	6819 (3691-11580)	7.50 (4.07-12.83)	139.05 (76.18-236.68)	1.59 (1.31 to 1.87)	1.54 (1.26 to 1.82)
Chile	599 (203-1142)	11147 (3791-21316)	7.07 (2.38-13.47)	120.85 (41.13-230.92)	989 (604-1432)	16959 (10576-24313)	3.72 (2.27-5.39)	64.85 (40.55-92.92)	-1.95 (-2.25 to -1.65)	-2.05 (-2.32 to -1.78)
China	43981 (20719-80920)	998782 (473966-1836870)	7.77 (3.58-14.17)	141.52 (65.87-259.83)	296673 (194141-383493)	5875112 (3819058-7556460)	16.24 (10.64-20.90)	294.79 (192.37-378.91)	3.17 (2.59 to 3.75)	3.16 (2.65 to 3.68)
Colombia	861 (392-1449)	17291 (7791-29160)	6.15 (2.78-10.34)	110.00 (49.49-185.27)	837 (527-1206)	15228 (9654-21612)	1.49 (0.94-2.14)	27.50 (17.45-38.99)	-5.14 (-5.30 to -4.99)	-5.06 (-5.23 to -4.89)
Comoros	2 (1-4)	52 (24-96)	1.72 (0.79-3.11)	32.53 (15.06-59.58)	4 (2-8)	96 (50-178)	1.25 (0.65-2.30)	23.22 (12.03-42.85)	-1.00 (-1.16 to -0.85)	-1.07 (-1.22 to -0.91)
Congo	44 (17-87)	1048 (407-2070)	6.61 (2.58-13.29)	123.34 (48.06-246.75)	151 (68-264)	3540 (1630-6242)	9.56 (4.29-16.99)	173.68 (79.72-301.77)	1.54 (1.31 to 1.76)	1.44 (1.21 to 1.66)
Cook Islands	0 (0-0)	3 (0-9)	1.55 (0.08-4.11)	29.53 (1.52-78.63)	0 (0-0)	3 (0-9)	0.62 (0.00-1.65)	13.50 (0.00-35.04)	-3.29 (-3.74 to -2.83)	-2.84 (-3.29 to -2.40)
Costa Rica	56 (25-99)	1012 (447-1781)	3.60 (1.57-6.28)	61.05 (26.93-107.34)	83 (53-118)	1383 (904-1944)	1.48 (0.95-2.09)	25.05 (16.34-35.23)	-3.24 (-3.57 to -2.90)	-3.19 (-3.48 to -2.88)
Croatia	1241 (613-2075)	20916 (10413-34821)	24.99 (12.29-41.84)	393.93 (195.68-656.46)	572 (412-753)	8862 (6441-11659)	5.51 (3.98-7.25)	88.85 (64.73-117.40)	-4.81 (-5.20 to -4.42)	-4.69 (-5.06 to -4.32)
Cuba	585 (182-1265)	10245 (3239-22297)	6.27 (1.96-13.52)	103.35 (32.67-224.98)	1081 (508-1855)	17455 (8123-29812)	5.04 (2.37-8.65)	85.35 (39.64-145.69)	-0.53 (-0.67 to -0.39)	-0.39 (-0.53 to -0.25)
Cyprus	78 (34-138)	1182 (523-2050)	17.81 (7.95-30.93)	222.91 (99.69-389.11)	55 (37-74)	761 (526-1019)	3.58 (2.41-4.87)	43.88 (30.09-58.72)	-5.65 (-5.90 to -5.39)	-5.75 (-5.96 to -5.54)
Czechia	3946 (2007-6376)	66257 (33754-107522)	29.59 (15.04-47.79)	478.96 (244.43-776.97)	729 (524-992)	12854 (9224-17091)	3.04 (2.19-4.14)	55.94 (40.01-74.32)	-7.41 (-7.98 to -6.84)	-6.93 (-7.36 to -6.49)
C么te d'Ivoire	262 (128-422)	6689 (3272-10763)	10.70 (5.44-17.00)	204.65 (103.28-329.33)	752 (345-1313)	18083 (8356-31912)	10.17 (4.69-17.64)	191.20 (88.33-329.81)	0.36 (0.01 to 0.72)	0.24 (-0.12 to 0.61)
Democratic People's Republic of Korea	691 (287-1376)	17075 (7464-34050)	5.88 (2.45-11.61)	121.05 (51.07-240.99)	1090 (625-1723)	25132 (14645-38996)	3.67 (2.10-5.85)	78.82 (45.79-122.01)	-1.11 (-1.39 to -0.83)	-0.97 (-1.23 to -0.70)
Democratic Republic of the Congo	250 (125-463)	6068 (3084-10853)	2.82 (1.46-5.16)	51.71 (26.91-92.03)	479 (267-822)	10924 (6277-17961)	2.23 (1.26-3.77)	40.04 (22.80-66.57)	-0.62 (-0.89 to -0.35)	-0.68 (-0.95 to -0.41)
Denmark	586 (261-1013)	9490 (4293-16283)	6.48 (2.89-11.22)	107.74 (48.68-184.67)	152 (89-229)	2343 (1405-3470)	1.06 (0.62-1.59)	17.49 (10.47-25.79)	-6.32 (-6.74 to -5.91)	-6.31 (-6.69 to -5.92)
Djibouti	6 (2-10)	148 (66-266)	7.83 (3.43-14.18)	149.87 (65.71-269.96)	38 (17-69)	977 (452-1734)	10.77 (5.16-19.12)	204.02 (97.11-358.58)	1.27 (1.06 to 1.48)	1.25 (1.03 to 1.46)
Dominica	4 (1-9)	69 (21-146)	7.53 (2.27-16.43)	115.99 (34.97-247.30)	6 (2-10)	92 (37-166)	7.72 (3.14-13.86)	118.72 (47.77-215.08)	-0.04 (-0.22 to 0.14)	-0.01 (-0.21 to 0.18)
Dominican Republic	103 (29-234)	2029 (571-4572)	3.74 (1.05-8.56)	62.42 (17.57-141.47)	453 (162-853)	8515 (3081-15854)	4.78 (1.71-8.99)	87.45 (31.61-162.85)	1.29 (0.92 to 1.67)	1.43 (1.13 to 1.74)
Ecuador	385 (174-625)	7728 (3533-12357)	8.79 (3.95-14.29)	156.84 (71.76-251.43)	358 (208-567)	6407 (3719-10010)	2.48 (1.44-3.92)	41.52 (24.13-64.97)	-4.46 (-5.08 to -3.83)	-4.73 (-5.32 to -4.14)
Egypt	7877 (4460-11919)	168801 (94372-261575)	48.37 (28.34-71.70)	804.94 (463.58-1204.88)	20775 (14170-27290)	471227 (325609-624429)	53.35 (37.01-68.90)	930.96 (641.82-1212.47)	0.67 (0.33 to 1.02)	0.70 (0.37 to 1.03)
El Salvador	73 (30-141)	1422 (590-2744)	2.66 (1.10-5.11)	49.75 (20.66-95.78)	136 (68-213)	2329 (1188-3677)	1.97 (0.99-3.11)	35.77 (18.21-56.40)	-1.13 (-1.43 to -0.83)	-1.24 (-1.53 to -0.96)
Equatorial Guinea	6 (3-10)	131 (63-239)	4.45 (2.16-7.94)	84.35 (40.84-150.13)	41 (19-71)	912 (444-1564)	12.85 (6.07-21.72)	232.20 (113.10-391.84)	4.31 (3.45 to 5.17)	4.14 (3.29 to 5.00)
Eritrea	20 (10-36)	554 (277-1023)	3.57 (1.77-6.40)	69.52 (34.90-125.10)	58 (30-101)	1460 (761-2512)	3.87 (1.95-6.66)	71.26 (36.72-122.23)	0.05 (-0.28 to 0.38)	-0.13 (-0.45 to 0.20)
Estonia	266 (107-490)	4751 (1872-8873)	13.48 (5.43-24.83)	233.08 (92.00-434.90)	26 (9-47)	444 (152-783)	0.78 (0.27-1.39)	15.13 (5.22-26.57)	-11.02 (-11.78 to -10.26)	-10.55 (-11.23 to -9.86)
Eswatini	12 (5-23)	264 (111-500)	6.79 (2.81-12.71)	119.63 (49.86-223.82)	34 (15-59)	759 (329-1323)	9.79 (4.19-17.17)	176.23 (75.32-306.21)	1.31 (0.88 to 1.73)	1.26 (0.84 to 1.68)
Ethiopia	143 (78-249)	3753 (2096-6354)	1.20 (0.68-2.01)	23.81 (13.65-38.92)	508 (294-788)	11063 (6408-16888)	1.61 (0.93-2.52)	30.03 (17.30-46.27)	1.51 (1.33 to 1.70)	1.28 (1.08 to 1.48)
Fiji	5 (1-13)	142 (35-363)	2.37 (0.58-6.19)	48.52 (11.97-122.72)	17 (6-39)	444 (148-1005)	3.74 (1.22-8.48)	72.37 (24.12-163.98)	0.95 (0.46 to 1.44)	0.87 (0.44 to 1.29)
Finland	224 (36-474)	3932 (629-8217)	3.08 (0.50-6.50)	53.56 (8.58-111.84)	48 (7-109)	788 (109-1795)	0.28 (0.04-0.64)	5.27 (0.74-12.01)	-7.99 (-8.38 to -7.59)	-7.76 (-8.15 to -7.37)
France	5409 (2456-9369)	77199 (34757-133319)	5.91 (2.68-10.23)	85.71 (38.54-148.37)	1667 (1052-2445)	24831 (16039-35534)	0.78 (0.49-1.14)	14.16 (9.14-20.28)	-6.43 (-6.61 to -6.25)	-5.71 (-5.90 to -5.52)
Gabon	53 (25-86)	1120 (561-1795)	11.96 (5.79-19.59)	223.77 (110.21-360.20)	78 (44-124)	1725 (973-2758)	11.55 (6.51-18.44)	209.99 (118.41-333.14)	-0.04 (-0.20 to 0.13)	-0.12 (-0.27 to 0.03)
Gambia	22 (10-37)	515 (257-861)	8.63 (4.25-14.71)	167.41 (82.49-284.26)	66 (37-110)	1421 (791-2353)	8.86 (4.94-14.70)	163.70 (91.67-270.68)	0.23 (0.08 to 0.38)	0.03 (-0.13 to 0.19)
Georgia	486 (175-992)	8976 (3244-18141)	8.83 (3.17-18.03)	153.41 (55.56-310.08)	792 (425-1166)	12917 (6997-18823)	11.88 (6.38-17.46)	204.78 (111.15-299.15)	2.57 (1.22 to 3.94)	2.43 (1.23 to 3.64)
Germany	15202 (7445-25054)	241913 (118288-405903)	11.15 (5.47-18.35)	178.82 (87.77-300.38)	2915 (1901-4157)	52766 (35068-73417)	1.15 (0.75-1.63)	23.79 (15.85-33.05)	-7.19 (-7.40 to -6.99)	-6.39 (-6.58 to -6.20)
Ghana	474 (265-728)	11567 (6518-17636)	11.10 (6.33-17.20)	213.98 (121.11-326.87)	2042 (962-3496)	48632 (23236-82996)	17.65 (8.25-30.41)	333.90 (156.24-568.24)	2.41 (2.08 to 2.75)	2.35 (2.01 to 2.70)
Greece	2558 (1314-4212)	37187 (19123-61057)	18.32 (9.44-30.11)	251.65 (129.76-414.00)	1158 (817-1545)	15036 (10630-19850)	3.14 (2.22-4.17)	46.62 (33.03-61.18)	-6.53 (-7.08 to -5.98)	-6.20 (-6.67 to -5.74)
Greenland	1 (0-2)	14 (0-39)	3.70 (0.02-10.40)	60.46 (0.29-167.15)	0 (0-1)	8 (0-22)	0.93 (0.04-2.50)	15.79 (0.61-41.76)	-5.17 (-5.68 to -4.67)	-5.06 (-5.54 to -4.58)
Grenada	11 (3-23)	173 (53-369)	12.59 (3.87-26.98)	221.45 (68.53-471.94)	8 (3-15)	142 (55-266)	9.10 (3.44-16.90)	144.57 (56.08-270.24)	-1.07 (-1.27 to -0.88)	-1.40 (-1.56 to -1.23)
Guam	1 (0-3)	24 (0-67)	2.15 (0.00-6.08)	40.48 (0.00-115.16)	2 (1-2)	50 (23-81)	0.70 (0.32-1.14)	23.74 (10.94-38.77)	-2.98 (-3.90 to -2.04)	-1.37 (-2.16 to -0.58)
Guatemala	92 (38-166)	1926 (805-3508)	4.36 (1.79-7.82)	71.12 (29.29-129.65)	198 (79-320)	3532 (1454-5611)	2.24 (0.90-3.62)	35.83 (14.70-56.83)	-2.67 (-3.13 to -2.20)	-2.75 (-3.16 to -2.33)
Guinea	165 (83-272)	3466 (1751-5705)	6.24 (3.15-10.35)	115.61 (58.81-192.02)	290 (153-486)	6214 (3301-10458)	6.65 (3.57-10.96)	123.82 (65.93-206.05)	0.81 (0.59 to 1.03)	0.82 (0.60 to 1.04)
Guinea-Bissau	29 (15-48)	686 (356-1146)	10.07 (5.21-16.96)	197.69 (103.13-329.25)	41 (22-68)	1016 (544-1696)	8.94 (4.82-14.83)	168.53 (91.05-281.05)	-0.12 (-0.28 to 0.05)	-0.27 (-0.43 to -0.11)
Guyana	39 (10-90)	806 (211-1863)	12.62 (3.31-29.10)	233.70 (61.07-540.11)	61 (25-110)	1191 (492-2132)	12.76 (5.31-23.01)	215.54 (89.22-387.32)	0.50 (0.27 to 0.74)	0.23 (0.05 to 0.41)
Haiti	90 (29-204)	1909 (618-4388)	4.31 (1.42-9.57)	73.16 (23.54-164.82)	164 (67-341)	3365 (1362-6884)	3.57 (1.44-7.36)	59.04 (24.03-121.22)	-0.27 (-0.43 to -0.11)	-0.35 (-0.52 to -0.17)
Honduras	58 (24-105)	1174 (499-2113)	3.67 (1.56-6.65)	64.07 (27.09-115.22)	216 (97-372)	3984 (1795-6864)	4.54 (2.03-7.76)	73.25 (32.93-125.93)	1.05 (0.68 to 1.42)	0.83 (0.50 to 1.15)
Hungary	3211 (1559-5233)	60106 (29294-98568)	23.84 (11.50-38.91)	419.98 (204.02-688.24)	965 (679-1296)	17101 (12134-22699)	4.38 (3.10-5.88)	82.91 (59.13-110.04)	-5.58 (-5.84 to -5.32)	-5.39 (-5.63 to -5.15)
Iceland	5 (0-11)	77 (6-184)	1.50 (0.11-3.58)	25.26 (1.92-60.42)	2 (0-4)	25 (5-55)	0.21 (0.04-0.48)	3.74 (0.69-8.36)	-6.71 (-7.24 to -6.17)	-6.53 (-6.98 to -6.07)
India	9909 (4935-17308)	236262 (117885-416820)	3.11 (1.56-5.37)	60.01 (30.01-104.69)	59534 (33726-85773)	1266895 (721619-1852193)	6.21 (3.55-8.80)	116.22 (66.42-167.36)	2.50 (2.07 to 2.93)	2.33 (1.95 to 2.71)
Indonesia	3932 (1611-7615)	97474 (40550-186214)	5.95 (2.41-11.52)	116.66 (48.04-222.66)	18544 (10756-27373)	418450 (240013-624990)	12.28 (7.07-18.19)	217.22 (124.76-322.27)	2.03 (1.87 to 2.20)	1.69 (1.54 to 1.84)
Iran (Islamic Republic of)	3719 (2817-4633)	86816 (65718-107401)	22.35 (16.98-27.67)	400.19 (303.25-496.10)	8103 (6261-10227)	161013 (125444-201450)	12.62 (9.62-15.93)	225.18 (175.43-282.18)	-1.89 (-2.02 to -1.76)	-1.88 (-2.01 to -1.76)
Iraq	2403 (1525-3366)	49867 (31648-70048)	33.86 (21.48-47.31)	658.14 (418.15-923.51)	5372 (3614-7350)	114310 (76046-157970)	32.51 (22.50-44.17)	566.26 (382.55-772.43)	0.02 (-0.19 to 0.23)	-0.26 (-0.46 to -0.07)
Ireland	235 (92-425)	3807 (1461-6889)	6.14 (2.40-11.12)	93.41 (35.88-169.17)	50 (25-81)	739 (376-1182)	0.57 (0.28-0.91)	8.73 (4.46-13.98)	-7.66 (-7.89 to -7.43)	-7.79 (-8.03 to -7.56)
Israel	281 (152-451)	5233 (2776-8443)	6.47 (3.51-10.38)	111.10 (59.11-179.12)	230 (168-297)	4242 (3129-5504)	1.57 (1.15-2.02)	31.52 (23.21-40.91)	-5.22 (-5.53 to -4.90)	-4.66 (-4.92 to -4.40)
Italy	11209 (6049-17484)	167823 (90729-260910)	12.89 (6.96-20.18)	186.34 (100.77-290.48)	4180 (2939-5702)	54033 (38632-71900)	1.92 (1.35-2.61)	28.28 (20.49-37.25)	-6.35 (-6.50 to -6.20)	-6.33 (-6.48 to -6.18)
Jamaica	107 (38-224)	1698 (598-3544)	5.66 (1.98-11.86)	90.49 (31.85-189.47)	194 (100-322)	2862 (1509-4751)	5.67 (2.96-9.46)	88.88 (47.18-147.68)	0.06 (-0.30 to 0.41)	0.04 (-0.31 to 0.39)
Japan	7295 (1396-16073)	125937 (24311-270691)	4.95 (0.94-10.91)	79.43 (15.28-170.84)	7569 (3873-12135)	120384 (65837-185718)	1.21 (0.63-1.92)	26.09 (14.33-40.18)	-4.93 (-5.32 to -4.53)	-3.99 (-4.39 to -3.59)
Jordan	172 (124-230)	3905 (2820-5122)	19.01 (13.55-25.44)	346.61 (248.30-457.35)	596 (420-783)	14045 (10094-18497)	12.39 (8.64-16.22)	226.64 (163.74-293.85)	-1.83 (-2.19 to -1.48)	-1.82 (-2.16 to -1.47)
Kazakhstan	1662 (623-3128)	35264 (13062-66506)	15.72 (5.91-29.74)	301.77 (112.01-569.49)	2025 (1361-2881)	41312 (27800-58210)	15.54 (10.51-21.93)	268.81 (181.55-377.95)	0.01 (-0.44 to 0.45)	-0.44 (-0.85 to -0.03)
Kenya	76 (42-126)	1741 (978-2826)	1.33 (0.74-2.18)	25.16 (14.16-41.32)	307 (155-526)	7290 (3782-12099)	2.14 (1.09-3.67)	39.90 (20.58-66.05)	2.26 (1.95 to 2.58)	2.19 (1.89 to 2.50)
Kiribati	0 (0-1)	7 (2-18)	1.03 (0.29-2.67)	22.13 (6.09-55.98)	1 (0-1)	18 (6-42)	1.45 (0.53-3.29)	29.47 (10.69-67.96)	0.88 (0.72 to 1.04)	0.70 (0.55 to 0.86)
Kuwait	50 (39-62)	1414 (1110-1774)	12.36 (9.52-15.43)	252.58 (198.49-315.46)	182 (135-235)	4786 (3569-6053)	8.68 (6.40-11.25)	172.52 (129.38-217.28)	-0.59 (-1.84 to 0.67)	-0.67 (-1.74 to 0.42)
Kyrgyzstan	286 (93-597)	5820 (1906-12047)	11.15 (3.61-23.34)	208.86 (68.33-432.79)	284 (138-452)	7113 (3401-11504)	7.18 (3.49-11.37)	155.07 (74.85-250.14)	-1.38 (-2.00 to -0.75)	-1.01 (-1.60 to -0.41)
Lao People's Democratic Republic	74 (31-152)	1752 (734-3571)	5.13 (2.21-10.44)	97.91 (41.58-200.16)	266 (111-463)	5839 (2436-10130)	8.33 (3.52-14.36)	150.61 (63.06-258.34)	1.56 (1.25 to 1.88)	1.40 (1.09 to 1.71)
Latvia	975 (467-1610)	16825 (8149-27630)	27.92 (13.35-46.14)	470.24 (227.83-774.50)	362 (240-509)	5504 (3659-7694)	7.39 (4.88-10.35)	122.29 (81.22-171.14)	-4.76 (-4.97 to -4.54)	-4.82 (-5.06 to -4.58)
Lebanon	145 (83-222)	2946 (1698-4478)	8.74 (5.03-13.44)	154.22 (88.98-234.41)	291 (183-429)	5125 (3186-7413)	4.29 (2.69-6.33)	80.06 (49.82-115.48)	-2.53 (-2.79 to -2.27)	-2.29 (-2.57 to -2.01)
Lesotho	17 (10-27)	340 (193-528)	2.66 (1.50-4.22)	46.38 (26.25-73.60)	38 (18-68)	815 (389-1437)	5.10 (2.41-9.21)	91.48 (43.41-162.33)	3.26 (2.90 to 3.62)	3.20 (2.88 to 3.52)
Liberia	47 (27-74)	1010 (580-1578)	5.39 (3.05-8.38)	98.20 (56.01-153.59)	66 (39-105)	1495 (864-2358)	4.71 (2.81-7.35)	84.74 (50.50-131.41)	0.64 (0.25 to 1.03)	0.60 (0.21 to 0.99)
Libya	191 (117-286)	3986 (2523-5889)	12.12 (7.43-18.16)	226.60 (143.97-334.06)	593 (381-864)	13576 (8789-19579)	14.52 (9.31-21.10)	278.11 (181.58-402.74)	1.15 (0.69 to 1.62)	1.08 (0.65 to 1.52)
Lithuania	552 (248-957)	10636 (4792-18275)	12.34 (5.54-21.37)	235.99 (106.19-405.35)	237 (146-356)	3810 (2325-5647)	3.38 (2.08-5.06)	60.45 (36.97-89.41)	-4.74 (-5.17 to -4.31)	-4.61 (-5.05 to -4.16)
Luxembourg	62 (26-107)	922 (391-1619)	11.73 (4.97-20.50)	168.70 (71.27-295.89)	9 (5-14)	132 (73-205)	0.71 (0.40-1.09)	11.17 (6.20-17.22)	-8.51 (-8.85 to -8.16)	-8.40 (-8.69 to -8.10)
Madagascar	47 (27-78)	1063 (606-1720)	1.33 (0.76-2.19)	24.89 (14.29-40.34)	103 (58-175)	2605 (1516-4367)	1.65 (0.93-2.78)	30.61 (17.71-50.96)	1.63 (1.32 to 1.93)	1.62 (1.31 to 1.93)
Malawi	46 (27-75)	1079 (633-1736)	1.91 (1.12-3.05)	35.21 (20.68-56.04)	110 (63-182)	2487 (1398-4120)	2.25 (1.31-3.73)	41.12 (23.58-68.52)	0.87 (0.60 to 1.15)	0.81 (0.53 to 1.10)
Malaysia	859 (368-1570)	19754 (8273-36706)	11.08 (4.75-20.31)	231.83 (97.75-432.84)	1234 (790-1775)	28587 (18570-41078)	5.53 (3.53-7.95)	111.16 (72.27-160.96)	-2.26 (-2.48 to -2.05)	-2.47 (-2.67 to -2.26)
Maldives	4 (1-8)	102 (34-210)	7.49 (2.52-15.36)	142.92 (48.39-297.55)	8 (5-13)	168 (96-257)	3.33 (1.93-5.17)	57.66 (32.87-87.61)	-3.67 (-4.08 to -3.26)	-4.04 (-4.44 to -3.64)
Mali	129 (70-224)	2997 (1594-5114)	5.07 (2.70-8.80)	92.88 (49.77-158.60)	326 (168-554)	7360 (3832-12485)	5.57 (2.86-9.59)	100.80 (52.10-169.48)	1.10 (0.83 to 1.37)	1.02 (0.75 to 1.28)
Malta	31 (14-52)	513 (228-885)	7.94 (3.55-13.53)	125.31 (55.86-215.86)	15 (10-21)	226 (154-316)	1.28 (0.86-1.79)	20.53 (14.09-28.61)	-5.99 (-6.49 to -5.49)	-6.05 (-6.48 to -5.63)
Marshall Islands	0 (0-1)	6 (2-16)	2.47 (0.66-6.02)	47.02 (12.47-113.43)	0 (0-1)	13 (4-28)	2.56 (0.88-5.58)	48.98 (16.66-106.05)	-0.22 (-0.42 to -0.01)	-0.19 (-0.39 to 0.01)
Mauritania	108 (53-177)	2374 (1205-3918)	13.83 (6.98-22.86)	262.10 (132.11-426.02)	263 (134-448)	5377 (2746-9079)	15.99 (8.16-26.88)	283.69 (145.48-476.87)	0.40 (0.13 to 0.67)	0.17 (-0.09 to 0.43)
Mauritius	31 (14-54)	715 (327-1237)	5.43 (2.47-9.44)	107.35 (48.72-186.68)	31 (11-56)	660 (227-1199)	1.90 (0.65-3.43)	38.02 (13.12-69.11)	-4.66 (-5.34 to -3.98)	-4.58 (-5.22 to -3.93)
Mexico	2639 (1436-4183)	50113 (27278-79104)	8.49 (4.63-13.50)	137.23 (74.91-216.97)	1991 (1317-2801)	38734 (25527-54842)	1.80 (1.19-2.54)	32.72 (21.58-46.34)	-5.08 (-5.33 to -4.82)	-4.79 (-5.03 to -4.55)
Micronesia (Federated States of)	1 (0-2)	19 (5-48)	2.26 (0.59-5.84)	44.10 (11.74-111.07)	1 (0-3)	33 (11-76)	2.76 (0.92-6.41)	54.36 (18.15-125.97)	0.59 (0.49 to 0.69)	0.61 (0.52 to 0.71)
Monaco	4 (1-9)	61 (10-130)	4.98 (0.80-10.49)	74.49 (11.63-156.81)	2 (1-4)	33 (17-53)	1.78 (0.92-2.89)	27.58 (14.31-45.04)	-3.25 (-4.03 to -2.46)	-3.13 (-3.93 to -2.32)
Mongolia	12 (4-26)	326 (110-672)	1.45 (0.48-3.14)	32.92 (11.08-68.43)	76 (36-115)	2277 (1089-3365)	4.78 (2.18-7.30)	109.68 (52.11-160.64)	5.38 (4.77 to 6.00)	5.45 (4.85 to 6.05)
Montenegro	43 (19-71)	778 (345-1258)	7.83 (3.44-12.81)	134.11 (59.41-217.34)	69 (44-98)	1111 (706-1537)	8.55 (5.38-12.00)	125.00 (79.33-174.38)	1.07 (0.78 to 1.36)	0.41 (0.19 to 0.62)
Morocco	1241 (675-2024)	25464 (14035-41514)	10.47 (5.64-17.02)	192.01 (105.53-310.54)	3926 (2528-5444)	78898 (51052-110148)	14.18 (9.16-19.55)	251.56 (163.31-346.44)	1.37 (0.95 to 1.80)	1.23 (0.79 to 1.67)
Mozambique	81 (50-121)	1852 (1182-2798)	1.97 (1.21-2.97)	37.23 (23.40-55.17)	227 (130-361)	5419 (3102-8612)	2.93 (1.71-4.57)	57.29 (33.49-90.70)	2.11 (1.84 to 2.38)	2.22 (1.94 to 2.50)
Myanmar	989 (437-1788)	22771 (10142-42101)	5.92 (2.61-10.88)	112.99 (50.29-208.50)	3696 (1623-6015)	76211 (34097-125206)	9.90 (4.35-15.99)	178.53 (79.18-293.19)	1.78 (1.49 to 2.07)	1.61 (1.33 to 1.89)
Namibia	33 (13-58)	726 (288-1303)	8.07 (3.12-14.42)	143.02 (55.88-257.03)	97 (43-159)	1970 (888-3217)	10.54 (4.68-17.44)	181.72 (81.44-295.97)	1.30 (1.08 to 1.52)	1.19 (0.98 to 1.40)
Nauru	0 (0-0)	2 (0-6)	2.12 (0.00-8.23)	42.55 (0.00-163.10)	0 (0-0)	2 (0-5)	2.08 (0.32-4.67)	41.99 (6.22-95.59)	-1.16 (-1.85 to -0.47)	-1.16 (-1.86 to -0.46)
Nepal	265 (114-488)	5842 (2491-10828)	4.16 (1.82-7.49)	75.66 (32.68-138.96)	948 (530-1547)	18892 (10726-31297)	5.32 (3.00-8.69)	92.03 (52.33-150.93)	0.81 (0.30 to 1.32)	0.63 (0.14 to 1.12)
Netherlands	1618 (794-2680)	26675 (13044-44953)	7.84 (3.85-13.00)	128.75 (63.09-216.76)	629 (420-884)	9486 (6400-13173)	1.51 (1.01-2.12)	24.36 (16.47-33.56)	-5.85 (-6.12 to -5.59)	-5.85 (-6.12 to -5.59)
New Zealand	56 (1-175)	925 (20-2886)	1.49 (0.03-4.63)	23.67 (0.51-73.67)	63 (26-108)	950 (385-1583)	0.65 (0.26-1.11)	10.36 (4.21-17.22)	-3.27 (-3.65 to -2.89)	-3.23 (-3.64 to -2.82)
Nicaragua	27 (11-52)	533 (215-1049)	2.21 (0.90-4.22)	38.89 (15.74-76.11)	51 (21-91)	1023 (423-1812)	1.27 (0.53-2.24)	22.98 (9.54-40.45)	-0.99 (-1.32 to -0.64)	-1.02 (-1.32 to -0.71)
Niger	101 (50-184)	2439 (1220-4340)	5.96 (2.97-10.48)	110.95 (55.68-195.24)	269 (141-474)	5979 (3180-10401)	5.29 (2.81-8.93)	92.20 (48.95-158.08)	0.30 (0.05 to 0.55)	0.07 (-0.17 to 0.31)
Nigeria	3559 (1726-5977)	74678 (36863-125643)	10.74 (5.22-18.07)	194.04 (95.25-323.37)	6673 (3449-10839)	143916 (73560-237162)	10.71 (5.52-17.27)	191.26 (99.79-311.40)	0.89 (0.39 to 1.40)	0.83 (0.35 to 1.32)
Niue	0 (0-0)	1 (0-2)	2.50 (0.89-5.29)	47.84 (16.72-98.91)	0 (0-0)	1 (0-1)	1.47 (0.18-3.24)	28.34 (3.44-62.31)	-2.60 (-2.98 to -2.22)	-2.57 (-2.95 to -2.19)
North Macedonia	692 (313-1080)	12397 (5679-19511)	45.51 (20.54-70.99)	758.72 (347.05-1196.34)	910 (580-1228)	15099 (9606-20303)	40.43 (26.28-54.21)	565.20 (360.61-758.37)	-0.40 (-0.99 to 0.20)	-0.92 (-1.39 to -0.44)
Northern Mariana Islands	0 (0-1)	6 (0-17)	2.76 (0.00-7.38)	51.07 (0.00-136.46)	1 (0-1)	15 (7-25)	1.99 (0.90-3.23)	38.34 (17.47-62.42)	-1.58 (-2.31 to -0.84)	-1.31 (-2.00 to -0.61)
Norway	346 (107-658)	5466 (1682-10455)	4.34 (1.34-8.28)	71.31 (21.86-136.39)	44 (17-81)	760 (286-1391)	0.34 (0.13-0.62)	6.63 (2.48-12.07)	-8.73 (-9.10 to -8.36)	-8.24 (-8.54 to -7.93)
Oman	123 (77-177)	2965 (1872-4219)	24.09 (15.33-34.24)	475.98 (301.90-674.19)	202 (137-283)	5262 (3684-7268)	16.75 (11.53-23.41)	303.82 (210.85-421.36)	-0.39 (-0.73 to -0.04)	-0.78 (-1.02 to -0.55)
Pakistan	2260 (948-4150)	48160 (20605-89709)	5.11 (2.14-9.36)	95.22 (40.57-175.74)	7257 (3433-11946)	164264 (77890-267900)	8.55 (4.10-13.90)	159.07 (75.54-256.27)	1.64 (1.31 to 1.97)	1.64 (1.31 to 1.97)
Palau	0 (0-0)	4 (0-11)	2.47 (0.01-6.85)	48.10 (0.21-131.15)	0 (0-1)	7 (1-16)	2.13 (0.19-4.44)	41.27 (3.82-87.40)	0.10 (-0.79 to 0.99)	0.01 (-0.86 to 0.89)
Palestine	130 (77-208)	2364 (1411-3787)	19.53 (11.65-31.00)	313.73 (187.26-503.28)	297 (195-409)	5832 (3916-7960)	18.50 (12.01-25.62)	292.35 (196.43-401.97)	-0.43 (-0.93 to 0.07)	-0.50 (-0.95 to -0.04)
Panama	58 (24-106)	1024 (434-1886)	4.40 (1.87-8.14)	73.59 (31.17-135.58)	84 (44-142)	1331 (710-2228)	1.81 (0.95-3.05)	29.43 (15.68-49.29)	-2.96 (-3.39 to -2.53)	-3.07 (-3.44 to -2.70)
Papua New Guinea	17 (4-47)	443 (106-1202)	1.80 (0.44-5.01)	33.37 (8.07-92.91)	58 (16-152)	1425 (385-3608)	2.09 (0.56-5.24)	38.05 (10.28-96.25)	0.25 (0.08 to 0.42)	0.18 (0.00 to 0.37)
Paraguay	75 (20-173)	1280 (342-2914)	3.93 (1.07-9.05)	63.24 (16.96-143.96)	137 (47-278)	2332 (821-4575)	2.67 (0.93-5.41)	43.51 (15.36-85.65)	-1.04 (-1.21 to -0.87)	-1.16 (-1.31 to -1.02)
Peru	674 (300-1083)	12608 (5688-19737)	6.54 (2.90-10.53)	114.11 (51.41-178.90)	990 (609-1525)	18325 (11428-27406)	2.99 (1.84-4.60)	55.14 (34.27-82.47)	-3.41 (-3.87 to -2.94)	-3.18 (-3.60 to -2.76)
Philippines	1130 (460-2008)	25371 (10570-44865)	6.11 (2.48-10.84)	105.69 (43.94-187.72)	3465 (1901-4884)	83233 (46065-117046)	5.57 (3.04-7.86)	112.74 (62.24-158.77)	-0.58 (-0.85 to -0.30)	-0.12 (-0.37 to 0.14)
Poland	9833 (4785-15719)	167338 (83040-266238)	24.86 (12.04-39.74)	399.46 (197.61-635.62)	4835 (3643-6196)	78187 (58451-99275)	6.06 (4.56-7.76)	102.89 (77.09-130.53)	-4.73 (-5.04 to -4.41)	-4.53 (-4.81 to -4.24)
Portugal	1867 (702-3433)	28619 (10870-52460)	15.55 (5.87-28.52)	218.93 (83.23-402.03)	385 (203-616)	4955 (2640-7793)	1.13 (0.60-1.81)	16.07 (8.53-25.22)	-8.98 (-9.48 to -8.47)	-8.88 (-9.36 to -8.40)
Puerto Rico	30 (0-97)	479 (0-1557)	0.93 (0.00-3.02)	13.99 (0.00-45.30)	24 (6-47)	390 (101-727)	0.25 (0.06-0.47)	4.74 (1.23-8.81)	-4.77 (-5.19 to -4.34)	-4.01 (-4.43 to -3.58)
Qatar	16 (13-21)	461 (356-580)	37.64 (28.82-47.66)	625.97 (482.07-786.91)	47 (33-62)	1745 (1279-2243)	14.71 (10.52-19.20)	244.91 (175.27-313.88)	-3.59 (-4.38 to -2.79)	-3.36 (-4.03 to -2.68)
Republic of Korea	3978 (1601-7070)	85741 (34819-150969)	21.72 (8.56-39.15)	371.17 (150.44-649.64)	4477 (2886-6358)	83338 (55576-117032)	4.95 (3.18-7.00)	90.21 (60.15-126.93)	-5.49 (-5.84 to -5.14)	-5.24 (-5.59 to -4.89)
Republic of Moldova	301 (100-599)	5790 (1919-11371)	9.46 (3.16-18.62)	155.06 (51.48-305.49)	282 (132-480)	5711 (2713-9694)	4.63 (2.17-7.86)	94.26 (44.78-159.97)	-1.00 (-1.93 to -0.06)	-0.30 (-1.14 to 0.56)
Romania	5249 (2399-8753)	92919 (42389-154629)	24.59 (11.27-40.91)	381.82 (173.29-635.46)	4076 (2932-5427)	63250 (45041-83437)	9.55 (6.86-12.69)	154.58 (109.86-204.40)	-3.19 (-3.63 to -2.75)	-3.15 (-3.59 to -2.71)
Russian Federation	51528 (24160-82931)	941577 (446058-1512533)	34.16 (15.90-55.00)	564.49 (266.87-906.04)	18512 (11214-28542)	315731 (190043-483059)	7.63 (4.62-11.76)	130.68 (78.64-199.83)	-5.83 (-6.37 to -5.29)	-5.72 (-6.25 to -5.18)
Rwanda	68 (31-129)	1586 (731-2997)	3.72 (1.72-6.97)	69.27 (32.39-128.62)	71 (31-138)	1567 (710-2992)	1.81 (0.80-3.50)	32.14 (14.50-60.12)	-2.78 (-3.11 to -2.44)	-2.92 (-3.24 to -2.59)
Saint Kitts and Nevis	3 (1-6)	46 (11-98)	7.66 (1.95-16.41)	120.74 (30.05-260.40)	1 (0-2)	25 (9-43)	2.88 (1.02-4.96)	44.81 (15.78-77.70)	-3.00 (-3.40 to -2.60)	-3.12 (-3.53 to -2.71)
Saint Lucia	12 (4-25)	194 (60-413)	17.25 (5.30-36.84)	252.38 (77.73-538.72)	20 (8-36)	298 (119-537)	8.82 (3.49-15.96)	129.73 (51.77-233.98)	-3.00 (-3.50 to -2.50)	-2.77 (-3.21 to -2.32)
Saint Vincent and the Grenadines	7 (2-15)	111 (34-250)	10.45 (3.19-23.66)	163.31 (50.01-366.92)	10 (4-19)	167 (60-308)	8.30 (2.86-15.25)	126.77 (45.07-234.75)	-0.65 (-0.87 to -0.42)	-0.76 (-0.94 to -0.57)
Samoa	1 (0-4)	30 (7-79)	2.17 (0.51-5.89)	41.60 (9.80-111.12)	3 (1-7)	69 (21-160)	2.77 (0.81-6.34)	54.57 (16.32-125.92)	0.92 (0.82 to 1.03)	1.03 (0.92 to 1.13)
San Marino	2 (1-4)	30 (11-55)	5.28 (1.92-9.87)	80.04 (29.50-145.48)	1 (1-2)	16 (8-27)	0.95 (0.47-1.59)	17.24 (8.91-28.42)	-5.22 (-5.81 to -4.64)	-4.84 (-5.34 to -4.33)
Sao Tome and Principe	2 (1-3)	38 (20-61)	3.27 (1.77-5.41)	62.60 (33.89-102.06)	5 (3-9)	118 (61-215)	6.46 (3.38-11.68)	121.64 (63.21-220.26)	3.48 (3.12 to 3.84)	3.30 (2.97 to 3.63)
Saudi Arabia	1273 (868-1766)	27415 (18686-38045)	30.50 (21.07-42.27)	536.14 (366.32-738.26)	2626 (1879-3422)	75260 (52958-98487)	24.25 (17.87-31.28)	437.01 (316.31-560.43)	-0.82 (-1.06 to -0.58)	-0.68 (-0.92 to -0.44)
Senegal	290 (163-465)	6470 (3643-10357)	11.78 (6.71-18.92)	224.31 (126.96-356.51)	395 (181-701)	8328 (3887-14777)	6.84 (3.17-11.99)	123.26 (57.47-217.46)	-2.26 (-2.97 to -1.54)	-2.44 (-3.14 to -1.72)
Serbia	3815 (1727-6116)	65287 (29069-104402)	49.93 (22.59-79.32)	754.72 (336.95-1196.92)	3692 (2425-4828)	56712 (36755-74124)	20.94 (13.77-27.34)	323.46 (209.89-422.40)	-2.82 (-3.07 to -2.57)	-2.69 (-2.98 to -2.40)
Seychelles	2 (0-3)	35 (10-67)	3.14 (0.87-6.05)	61.34 (17.66-117.66)	2 (1-4)	47 (16-91)	2.37 (0.77-4.52)	45.02 (15.34-86.45)	-1.35 (-1.65 to -1.06)	-1.54 (-1.84 to -1.24)
Sierra Leone	109 (53-188)	2333 (1144-3993)	6.45 (3.21-11.09)	122.63 (60.57-211.22)	153 (81-254)	3435 (1824-5690)	5.41 (2.96-8.95)	101.83 (54.14-169.35)	0.26 (-0.04 to 0.56)	0.24 (-0.07 to 0.55)
Singapore	225 (82-395)	5204 (1855-9294)	13.19 (4.78-23.24)	266.67 (94.85-471.41)	70 (37-110)	2088 (1069-3345)	0.86 (0.46-1.35)	24.93 (12.77-39.83)	-8.15 (-8.51 to -7.78)	-7.28 (-7.68 to -6.88)
Slovakia	1060 (540-1734)	20376 (10177-32998)	18.71 (9.47-30.79)	345.67 (173.40-563.17)	533 (386-705)	10151 (7398-13250)	5.54 (4.02-7.33)	104.89 (76.69-136.90)	-3.81 (-4.06 to -3.56)	-3.75 (-4.03 to -3.46)
Slovenia	370 (186-587)	6326 (3158-10087)	15.23 (7.61-24.22)	257.46 (128.14-411.21)	140 (98-189)	2067 (1468-2751)	2.45 (1.72-3.31)	40.16 (28.64-53.23)	-5.62 (-5.83 to -5.42)	-5.78 (-5.97 to -5.60)
Solomon Islands	1 (0-3)	26 (7-68)	1.33 (0.36-3.60)	25.71 (7.05-67.47)	3 (1-8)	83 (26-193)	1.57 (0.50-3.68)	30.35 (9.61-71.21)	0.35 (0.09 to 0.60)	0.37 (0.10 to 0.63)
Somalia	20 (11-36)	524 (296-902)	1.55 (0.86-2.63)	29.68 (17.07-49.94)	42 (23-74)	1152 (666-1974)	1.29 (0.73-2.21)	25.09 (14.72-42.52)	0.30 (-0.13 to 0.74)	0.29 (-0.14 to 0.72)
South Africa	1092 (695-1517)	24740 (15561-33753)	6.57 (4.17-9.16)	130.40 (81.70-179.34)	2950 (1973-4043)	60947 (41596-82183)	8.50 (5.59-11.65)	152.41 (103.07-206.17)	1.20 (0.74 to 1.65)	0.85 (0.45 to 1.25)
South Sudan	119 (48-225)	2641 (1090-4760)	6.28 (2.53-11.58)	118.42 (48.28-216.62)	70 (35-125)	1641 (843-2864)	2.94 (1.51-5.13)	55.08 (28.41-94.93)	-1.93 (-2.37 to -1.49)	-1.96 (-2.40 to -1.52)
Spain	4306 (1865-7626)	63860 (27323-111715)	8.22 (3.57-14.61)	117.30 (50.29-205.31)	1070 (652-1603)	16489 (10257-24227)	0.74 (0.46-1.11)	13.73 (8.56-20.03)	-7.60 (-7.82 to -7.38)	-6.80 (-6.98 to -6.61)
Sri Lanka	505 (184-1028)	9621 (3495-19784)	7.21 (2.63-14.62)	113.34 (41.07-232.74)	2046 (886-3168)	35911 (15782-55302)	9.51 (4.11-14.64)	149.68 (65.64-230.12)	1.66 (1.27 to 2.06)	1.44 (1.05 to 1.82)
Sudan	731 (385-1212)	15986 (8308-26664)	10.23 (5.41-16.94)	189.01 (98.90-312.38)	2418 (1209-3988)	53858 (26962-89587)	16.43 (8.28-27.15)	303.45 (153.41-497.15)	2.37 (2.12 to 2.62)	2.39 (2.13 to 2.65)
Suriname	23 (7-46)	419 (139-845)	10.50 (3.44-20.94)	182.26 (60.47-366.35)	50 (21-87)	913 (395-1571)	8.80 (3.73-15.30)	152.85 (66.23-263.39)	-0.70 (-1.01 to -0.39)	-0.77 (-1.08 to -0.45)
Sweden	578 (154-1164)	8963 (2392-17899)	3.30 (0.88-6.64)	52.75 (14.07-105.58)	99 (29-193)	1559 (446-3026)	0.34 (0.10-0.66)	6.04 (1.74-11.66)	-7.81 (-8.39 to -7.22)	-7.51 (-8.01 to -7.01)
Switzerland	722 (333-1227)	10439 (4877-17777)	6.08 (2.81-10.32)	90.12 (42.19-153.37)	161 (98-239)	2413 (1486-3505)	0.63 (0.38-0.93)	10.95 (6.84-15.86)	-7.08 (-7.26 to -6.91)	-6.64 (-6.80 to -6.48)
Syrian Arab Republic	571 (358-814)	12444 (7779-17704)	14.15 (8.94-20.01)	259.84 (162.02-369.40)	1200 (776-1730)	25563 (16699-37139)	13.24 (8.78-18.75)	228.10 (150.56-328.00)	-0.57 (-0.77 to -0.37)	-0.79 (-0.99 to -0.58)
Taiwan (Province of China)	1033 (424-1943)	24272 (9609-45353)	9.11 (3.72-17.22)	180.15 (71.28-338.69)	803 (588-1065)	20119 (14733-25935)	1.79 (1.32-2.38)	47.05 (34.36-60.74)	-4.97 (-5.31 to -4.62)	-4.04 (-4.34 to -3.74)
Tajikistan	213 (65-441)	4512 (1428-9261)	8.98 (2.74-18.62)	175.51 (55.37-358.21)	379 (200-611)	8557 (4613-13786)	9.89 (5.25-15.92)	181.73 (97.44-292.77)	1.45 (0.67 to 2.24)	1.27 (0.50 to 2.04)
Thailand	1999 (776-3708)	47817 (18530-89467)	7.57 (2.93-13.94)	153.12 (59.08-284.81)	6245 (4012-8657)	133739 (90035-179038)	5.76 (3.70-8.00)	124.44 (83.91-166.57)	-2.03 (-2.57 to -1.49)	-1.72 (-2.21 to -1.22)
Timor-Leste	5 (2-11)	109 (35-253)	2.89 (0.95-6.69)	51.82 (16.86-120.31)	41 (13-81)	849 (283-1647)	6.39 (2.09-12.46)	112.20 (37.19-217.59)	3.31 (2.91 to 3.70)	3.22 (2.83 to 3.61)
Togo	67 (37-111)	1579 (883-2640)	7.93 (4.37-13.05)	150.05 (84.65-249.75)	177 (93-311)	4274 (2326-7438)	7.16 (3.91-12.27)	133.98 (72.83-232.87)	0.04 (-0.32 to 0.40)	0.00 (-0.36 to 0.36)
Tokelau	0 (0-0)	0 (0-2)	1.93 (0.10-7.34)	35.31 (1.93-132.07)	0 (0-0)	0 (0-1)	1.09 (0.01-2.87)	20.78 (0.22-54.14)	-2.63 (-2.99 to -2.27)	-2.48 (-2.84 to -2.12)
Tonga	1 (0-1)	13 (4-35)	1.37 (0.35-3.77)	27.63 (7.35-73.38)	2 (1-3)	32 (11-71)	2.11 (0.68-4.59)	41.67 (13.75-93.03)	1.31 (1.06 to 1.55)	1.16 (0.93 to 1.39)
Trinidad and Tobago	94 (16-213)	1741 (292-3982)	14.32 (2.45-32.32)	231.16 (38.90-525.98)	138 (45-263)	2378 (774-4495)	7.65 (2.50-14.56)	127.19 (41.43-240.37)	-2.11 (-2.48 to -1.74)	-2.15 (-2.50 to -1.80)
Tunisia	412 (241-642)	8272 (4835-12777)	11.76 (6.89-18.11)	195.41 (114.41-300.09)	1196 (701-1811)	21992 (13230-32843)	10.60 (6.18-16.09)	179.13 (108.43-267.49)	-0.55 (-0.95 to -0.14)	-0.47 (-0.87 to -0.07)
Turkmenistan	164 (40-341)	4026 (990-8431)	10.48 (2.60-21.65)	223.22 (55.44-463.45)	433 (240-702)	10613 (5822-17172)	13.31 (7.45-21.38)	284.97 (156.99-459.67)	0.67 (0.16 to 1.18)	0.82 (0.33 to 1.31)
Tuvalu	0 (0-0)	1 (0-2)	0.65 (0.20-1.59)	12.34 (3.78-29.85)	0 (0-0)	2 (1-4)	0.97 (0.39-1.95)	18.40 (7.30-38.06)	0.70 (0.30 to 1.10)	0.70 (0.31 to 1.09)
T眉rkiye	3351 (1998-4613)	67458 (40399-91775)	12.71 (7.54-17.50)	223.54 (133.24-302.38)	6644 (4723-8770)	117094 (84348-154401)	8.33 (5.93-11.02)	136.60 (98.03-179.62)	-1.03 (-1.43 to -0.62)	-1.46 (-1.76 to -1.16)
Uganda	96 (55-155)	2180 (1296-3435)	2.18 (1.23-3.47)	40.90 (24.31-64.61)	227 (121-386)	5340 (2923-8909)	2.34 (1.24-3.98)	44.97 (24.48-74.93)	-0.09 (-0.36 to 0.19)	0.03 (-0.25 to 0.30)
Ukraine	22016 (10158-35959)	397130 (182947-653333)	34.56 (15.99-56.63)	578.48 (266.89-950.40)	7085 (4137-11748)	126986 (74029-208605)	8.81 (5.13-14.66)	160.22 (93.36-263.79)	-5.23 (-5.52 to -4.95)	-4.89 (-5.15 to -4.63)
United Arab Emirates	68 (47-94)	1983 (1419-2701)	26.82 (19.02-37.20)	520.11 (372.92-712.51)	186 (125-267)	7843 (5538-11058)	18.10 (12.64-24.69)	318.36 (223.44-443.52)	0.81 (0.08 to 1.54)	0.00 (-0.57 to 0.58)
United Kingdom	7875 (3424-13499)	122115 (52757-209279)	8.09 (3.52-13.88)	125.37 (54.17-214.95)	1409 (891-2051)	21976 (13872-31360)	0.85 (0.54-1.24)	14.77 (9.29-21.05)	-7.75 (-8.16 to -7.34)	-7.46 (-7.81 to -7.11)
United Republic of Tanzania	91 (53-146)	2127 (1257-3374)	1.25 (0.73-1.96)	23.68 (14.15-37.11)	488 (247-862)	10509 (5449-18362)	2.71 (1.38-4.75)	49.69 (25.53-86.09)	3.42 (3.11 to 3.73)	3.28 (2.99 to 3.56)
United States Virgin Islands	1 (0-3)	20 (0-55)	1.87 (0.04-5.16)	29.31 (0.64-80.96)	1 (1-2)	23 (10-39)	0.78 (0.34-1.35)	12.76 (5.45-21.81)	-2.68 (-3.03 to -2.34)	-2.63 (-2.99 to -2.27)
United States of America	9623 (3745-17053)	174459 (68611-303864)	2.82 (1.10-5.00)	52.13 (20.50-90.73)	3754 (1883-6264)	70300 (34255-114643)	0.56 (0.28-0.94)	11.55 (5.61-18.87)	-5.97 (-6.44 to -5.51)	-5.59 (-6.03 to -5.15)
Uruguay	259 (98-495)	4449 (1668-8330)	6.77 (2.57-12.96)	113.36 (42.48-212.46)	146 (58-260)	2227 (868-3985)	2.08 (0.82-3.72)	35.39 (13.77-63.55)	-4.28 (-4.59 to -3.98)	-4.30 (-4.60 to -4.01)
Uzbekistan	904 (320-1757)	21882 (7836-42282)	8.58 (3.02-16.73)	194.60 (69.48-376.01)	2656 (1588-3721)	66001 (39357-92130)	13.69 (8.10-19.18)	282.17 (167.07-393.23)	1.36 (1.05 to 1.68)	1.13 (0.80 to 1.46)
Vanuatu	1 (0-2)	15 (4-43)	1.59 (0.39-4.36)	30.83 (7.67-85.00)	2 (1-5)	56 (19-130)	1.96 (0.65-4.46)	39.16 (13.24-90.42)	1.33 (0.67 to 1.98)	1.42 (0.75 to 2.09)
Venezuela (Bolivarian Republic of)	427 (190-744)	8146 (3596-14430)	5.54 (2.46-9.70)	94.43 (41.72-167.14)	763 (410-1216)	12994 (7026-20379)	2.90 (1.55-4.62)	47.23 (25.51-74.25)	-2.16 (-2.31 to -2.00)	-2.40 (-2.55 to -2.25)
Viet Nam	929 (375-1873)	17764 (7228-35755)	2.76 (1.12-5.58)	48.40 (19.70-97.07)	8789 (4281-13536)	168495 (82349-253280)	11.28 (5.54-17.34)	194.11 (93.47-294.56)	5.79 (5.41 to 6.17)	5.75 (5.36 to 6.14)
Yemen	424 (223-746)	9821 (5133-17201)	12.43 (6.46-21.63)	231.34 (122.83-402.41)	1829 (937-3119)	40279 (20806-68357)	18.24 (9.50-30.90)	326.39 (169.48-553.73)	1.41 (1.22 to 1.60)	1.28 (1.09 to 1.47)
Zambia	52 (27-89)	1163 (621-1997)	2.87 (1.49-4.97)	52.18 (27.93-88.99)	205 (94-386)	4609 (2169-8560)	4.84 (2.23-9.09)	86.97 (40.70-162.77)	1.72 (0.80 to 2.65)	1.63 (0.72 to 2.55)
Zimbabwe	82 (39-145)	1783 (861-3071)	3.13 (1.49-5.54)	55.33 (27.31-96.16)	131 (71-225)	3059 (1652-5243)	3.08 (1.65-5.32)	56.39 (30.44-95.16)	0.34 (-0.16 to 0.84)	0.29 (-0.17 to 0.76)
ASMR, age-standardized mortality rate; UI, uncertainty interval; DALYs, disability-adjusted life years; ASDR, age-standardized DALY rate; EAPC, estimated annual percentage change; CI, confidence interval; SDI, Socio-demographic Index
