# Supplementary material for: Spatiotemporal trends of ischemic stroke burden attributable to PM2.5 from 1990 to 2021
Source: Front Public Health. 2025 Jul 16;13:1608086. doi: 10.3389/fpubh.2025.1608086 (PMC12307462; doi:10.3389/fpubh.2025.1608086)
Supplement: Supplementary file 22 [file Table_9.xlsx]

## Sheet: hpmdf_nation_num_asr_90_21_eapc
Table S9. The burden of ischemic stroke attributable to household PM2.5 air pollution across 204 nations or regions in 1990 and 2021 and the temporal trends during 1990-2021
Characteristics	1990				2021				EAPC of ASMR No. (95% CI)	EAPC of ASDR No. (95% CI)
	Death number (95% UI)	DALY (95% UI)	ASMR (95% UI)	ASDR (95% UI)	Death number (95% UI)	DALY (95% UI)	ASMR (95% UI)	ASDR (95% UI)
Afghanistan	2588 (1806-3750)	57342 (39571-81963)	48.91 (34.56-68.82)	923.08 (649.23-1327.09)	2957 (2064-4194)	69654 (48505-100379)	42.98 (30.62-59.69)	803.25 (572.78-1127.94)	-0.61 (-0.87 to -0.34)	-0.67 (-0.94 to -0.39)
Albania	276 (168-387)	5167 (3151-7078)	17.79 (10.80-24.77)	296.05 (180.86-404.33)	80 (5-319)	1277 (80-5076)	2.00 (0.13-7.93)	30.23 (1.92-119.78)	-7.59 (-8.26 to -6.92)	-7.98 (-8.66 to -7.29)
Algeria	98 (8-425)	2052 (178-9080)	1.44 (0.12-6.16)	22.47 (1.94-96.98)	7 (0-42)	125 (4-812)	0.03 (0.00-0.18)	0.43 (0.01-2.76)	-13.85 (-14.67 to -13.02)	-14.08 (-14.91 to -13.23)
American Samoa	0 (0-1)	1 (0-16)	0.45 (0.00-4.84)	8.43 (0.00-91.57)	0 (0-1)	3 (0-21)	0.40 (0.00-2.72)	7.69 (0.08-51.43)	-0.67 (-0.91 to -0.43)	-0.61 (-0.85 to -0.38)
Andorra	0 (0-0)	0 (0-0)	0.00 (0.00-0.00)	0.02 (0.00-0.05)	0 (0-0)	0 (0-0)	0.00 (0.00-0.00)	0.00 (0.00-0.00)	-7.83 (-8.28 to -7.38)	-7.81 (-8.23 to -7.38)
Angola	582 (417-789)	14593 (10887-19449)	26.39 (18.89-35.22)	503.35 (373.58-662.27)	634 (200-1208)	15071 (4789-28344)	9.65 (3.16-17.68)	175.49 (57.20-325.90)	-4.03 (-4.49 to -3.57)	-4.15 (-4.60 to -3.70)
Antigua and Barbuda	0 (0-1)	3 (0-17)	0.32 (0.01-1.90)	5.11 (0.14-30.02)	0 (0-0)	0 (0-3)	0.02 (0.00-0.18)	0.31 (0.00-2.79)	-8.36 (-8.77 to -7.96)	-8.48 (-8.89 to -8.07)
Argentina	364 (30-1480)	6482 (539-26523)	1.30 (0.11-5.22)	21.43 (1.79-87.08)	21 (0-183)	387 (2-3271)	0.04 (0.00-0.31)	0.67 (0.00-5.62)	-11.18 (-11.58 to -10.77)	-10.94 (-11.35 to -10.52)
Armenia	167 (70-290)	3416 (1439-5986)	7.61 (3.18-13.19)	141.03 (59.48-245.65)	23 (3-88)	418 (47-1622)	0.53 (0.06-2.05)	9.70 (1.10-37.59)	-11.46 (-13.01 to -9.88)	-11.47 (-12.97 to -9.93)
Australia	6 (0-71)	101 (0-1145)	0.04 (0.00-0.40)	0.54 (0.00-6.09)	0 (0-2)	5 (0-31)	0.00 (0.00-0.00)	0.01 (0.00-0.06)	-13.63 (-14.33 to -12.93)	-13.20 (-13.96 to -12.42)
Austria	2 (0-23)	36 (0-347)	0.02 (0.00-0.18)	0.29 (0.00-2.73)	0 (0-0)	1 (0-7)	0.00 (0.00-0.00)	0.01 (0.00-0.03)	-12.75 (-13.17 to -12.33)	-11.49 (-11.90 to -11.07)
Azerbaijan	230 (40-551)	5251 (903-12569)	5.80 (1.03-13.84)	116.04 (20.10-277.15)	21 (0-135)	488 (8-3229)	0.29 (0.00-1.86)	5.70 (0.09-37.35)	-12.17 (-14.03 to -10.28)	-12.51 (-14.42 to -10.57)
Bahamas	0 (0-1)	1 (0-14)	0.05 (0.00-0.59)	0.91 (0.00-10.10)	0 (0-0)	1 (0-6)	0.01 (0.00-0.10)	0.17 (0.00-1.70)	-5.73 (-6.31 to -5.14)	-5.78 (-6.37 to -5.19)
Bahrain	0 (0-1)	3 (0-30)	0.17 (0.00-1.65)	2.63 (0.00-25.76)	0 (0-0)	0 (0-2)	0.00 (0.00-0.03)	0.06 (0.00-0.39)	-12.42 (-12.78 to -12.06)	-12.66 (-13.00 to -12.32)
Bangladesh	12903 (9631-17046)	248684 (187055-330667)	35.38 (26.61-46.61)	605.65 (456.71-802.41)	30609 (22017-41247)	539104 (385812-745424)	28.45 (20.46-38.10)	445.71 (320.63-604.20)	-0.85 (-1.28 to -0.41)	-1.02 (-1.33 to -0.70)
Barbados	0 (0-1)	1 (0-8)	0.03 (0.00-0.17)	0.41 (0.01-2.56)	0 (0-0)	0 (0-3)	0.01 (0.00-0.03)	0.08 (0.00-0.51)	-5.14 (-5.95 to -4.33)	-5.06 (-5.87 to -4.25)
Belarus	119 (10-502)	2298 (184-9735)	0.97 (0.08-4.07)	18.03 (1.44-76.31)	8 (0-74)	149 (1-1307)	0.05 (0.00-0.45)	0.91 (0.01-7.97)	-12.23 (-14.05 to -10.38)	-12.38 (-14.23 to -10.49)
Belgium	3 (0-23)	37 (0-337)	0.02 (0.00-0.14)	0.23 (0.00-2.11)	0 (0-1)	1 (0-8)	0.00 (0.00-0.00)	0.00 (0.00-0.03)	-13.00 (-13.39 to -12.60)	-12.49 (-12.94 to -12.04)
Belize	4 (2-6)	63 (31-100)	4.09 (2.03-6.54)	68.67 (33.97-109.15)	3 (0-8)	51 (9-149)	1.18 (0.20-3.40)	19.29 (3.32-56.26)	-4.19 (-4.71 to -3.67)	-4.25 (-4.71 to -3.79)
Benin	579 (421-755)	11483 (8565-14750)	35.54 (25.95-46.32)	637.68 (475.98-823.19)	1136 (841-1490)	23386 (17488-30646)	31.10 (23.08-40.63)	543.89 (410.87-705.39)	-0.52 (-0.59 to -0.46)	-0.63 (-0.70 to -0.56)
Bermuda	0 (0-0)	0 (0-4)	0.05 (0.00-0.40)	0.75 (0.00-6.27)	0 (0-0)	0 (0-0)	0.00 (0.00-0.01)	0.03 (0.00-0.10)	-11.32 (-11.98 to -10.65)	-11.12 (-11.80 to -10.43)
Bhutan	28 (18-41)	652 (456-903)	18.42 (11.50-26.51)	337.30 (228.66-475.11)	13 (2-33)	242 (46-629)	2.45 (0.44-6.39)	42.92 (8.06-112.25)	-7.06 (-7.71 to -6.40)	-7.22 (-7.88 to -6.55)
Bolivia (Plurinational State of)	295 (171-442)	5889 (3375-8771)	12.43 (7.19-18.48)	212.82 (123.46-316.35)	183 (52-392)	3392 (971-7143)	2.63 (0.74-5.61)	42.94 (12.21-90.56)	-4.87 (-5.20 to -4.54)	-5.06 (-5.38 to -4.74)
Bosnia and Herzegovina	1485 (1130-1863)	30059 (22919-37783)	48.28 (36.99-60.32)	856.19 (655.13-1079.05)	410 (33-1490)	6921 (553-25102)	6.33 (0.51-22.90)	107.88 (8.59-391.58)	-7.62 (-7.97 to -7.26)	-7.72 (-8.05 to -7.39)
Botswana	85 (37-129)	1907 (853-2832)	25.18 (11.41-38.30)	446.06 (203.09-664.06)	20 (0-112)	441 (9-2532)	2.12 (0.04-12.33)	39.01 (0.77-227.47)	-7.89 (-8.17 to -7.61)	-7.85 (-8.09 to -7.60)
Brazil	6720 (3398-11618)	127019 (63220-224562)	10.42 (5.25-17.52)	168.97 (85.72-292.48)	1398 (307-3852)	24207 (5306-68324)	0.59 (0.13-1.63)	10.00 (2.20-28.19)	-9.05 (-9.35 to -8.74)	-9.05 (-9.34 to -8.75)
Brunei Darussalam	0 (0-0)	0 (0-0)	0.03 (0.00-0.02)	0.53 (0.00-0.29)	0 (0-0)	0 (0-0)	0.00 (0.00-0.00)	0.06 (0.00-0.07)	-7.25 (-8.08 to -6.40)	-7.64 (-8.44 to -6.83)
Bulgaria	678 (56-2536)	12787 (1045-48811)	7.98 (0.66-29.77)	122.97 (10.06-466.92)	237 (1-2055)	3761 (23-32165)	1.61 (0.01-13.92)	25.34 (0.16-216.22)	-5.95 (-7.05 to -4.83)	-5.97 (-7.04 to -4.88)
Burkina Faso	580 (396-802)	13329 (9666-18054)	19.94 (13.73-26.76)	367.52 (265.85-494.05)	1261 (923-1775)	27458 (20121-38339)	19.48 (14.55-26.33)	349.78 (258.14-481.88)	0.05 (-0.07 to 0.18)	-0.08 (-0.16 to 0.01)
Burundi	682 (468-922)	15062 (10701-20120)	39.14 (27.20-53.04)	736.93 (526.19-979.95)	738 (537-1046)	17040 (12470-23207)	24.77 (18.22-35.22)	449.70 (333.76-615.49)	-2.01 (-2.23 to -1.79)	-2.10 (-2.32 to -1.89)
Cabo Verde	45 (32-58)	840 (625-1076)	18.45 (13.47-24.05)	353.94 (263.48-454.58)	22 (6-50)	407 (114-919)	5.54 (1.56-12.34)	97.43 (27.36-219.50)	-4.77 (-5.11 to -4.42)	-5.05 (-5.39 to -4.70)
Cambodia	1023 (771-1321)	22465 (17114-28674)	35.09 (26.76-45.35)	620.88 (474.32-793.08)	2280 (1641-3014)	45969 (33675-60984)	28.65 (20.52-37.76)	471.74 (343.32-621.28)	-0.78 (-0.85 to -0.72)	-1.05 (-1.11 to -0.98)
Cameroon	703 (465-954)	15600 (10563-20920)	23.64 (15.75-31.59)	427.59 (290.79-565.37)	2021 (1322-2950)	45782 (30224-67197)	24.50 (16.24-35.19)	442.69 (294.37-630.64)	0.04 (-0.44 to 0.51)	0.01 (-0.47 to 0.50)
Canada	2 (0-20)	42 (0-334)	0.01 (0.00-0.06)	0.13 (0.00-1.04)	0 (0-1)	2 (0-10)	0.00 (0.00-0.00)	0.00 (0.00-0.01)	-15.61 (-16.59 to -14.62)	-14.86 (-15.80 to -13.91)
Central African Republic	228 (153-313)	5577 (3910-7445)	36.20 (23.89-49.48)	664.94 (462.27-896.46)	366 (239-532)	9056 (6229-12737)	33.24 (22.42-47.41)	595.59 (408.62-832.53)	-0.36 (-0.42 to -0.29)	-0.46 (-0.53 to -0.39)
Chad	661 (457-961)	13948 (10093-20091)	29.04 (20.27-42.52)	540.80 (389.49-776.58)	1263 (845-1794)	28381 (19526-39738)	31.67 (21.66-44.26)	583.10 (403.48-810.11)	0.12 (-0.06 to 0.31)	0.06 (-0.13 to 0.26)
Chile	779 (274-1315)	14303 (5042-24433)	9.28 (3.28-15.59)	155.97 (54.96-265.70)	39 (0-379)	659 (1-6519)	0.15 (0.00-1.42)	2.52 (0.00-24.95)	-12.99 (-13.26 to -12.73)	-13.08 (-13.34 to -12.83)
China	160158 (119423-204632)	3656364 (2750378-4661553)	28.07 (21.27-35.57)	514.61 (387.89-651.91)	60240 (8183-198995)	1218805 (167947-4035192)	3.26 (0.44-10.73)	60.64 (8.34-200.66)	-7.37 (-8.31 to -6.42)	-7.31 (-8.19 to -6.41)
Colombia	649 (179-1273)	12951 (3573-25691)	4.65 (1.29-9.14)	82.63 (22.83-163.97)	104 (4-564)	1880 (73-10211)	0.18 (0.01-1.00)	3.39 (0.13-18.44)	-10.55 (-11.15 to -9.95)	-10.48 (-11.03 to -9.92)
Comoros	39 (28-53)	929 (665-1209)	30.85 (22.24-40.31)	582.49 (426.70-748.58)	73 (51-96)	1570 (1121-2017)	20.38 (14.35-26.99)	378.61 (272.61-487.24)	-1.67 (-1.91 to -1.42)	-1.70 (-1.93 to -1.47)
Congo	216 (139-295)	5147 (3310-7019)	33.01 (21.40-44.75)	612.12 (398.39-822.90)	251 (120-399)	5889 (2752-9382)	16.06 (7.74-25.04)	290.96 (140.78-452.58)	-2.80 (-3.12 to -2.48)	-2.89 (-3.21 to -2.57)
Cook Islands	0 (0-0)	2 (0-11)	0.82 (0.00-5.43)	15.47 (0.08-105.50)	0 (0-0)	0 (0-2)	0.03 (0.00-0.29)	0.66 (0.00-6.49)	-9.84 (-10.49 to -9.17)	-9.44 (-10.10 to -8.79)
Costa Rica	42 (9-94)	744 (163-1667)	2.65 (0.58-5.98)	44.86 (9.84-100.19)	6 (0-43)	104 (2-699)	0.11 (0.00-0.76)	1.89 (0.04-12.67)	-10.48 (-10.76 to -10.20)	-10.44 (-10.68 to -10.20)
Croatia	143 (3-813)	2378 (55-13561)	2.89 (0.07-16.41)	45.11 (1.05-256.58)	12 (0-115)	178 (0-1743)	0.11 (0.00-1.11)	1.77 (0.00-17.39)	-12.18 (-12.91 to -11.45)	-12.13 (-12.83 to -11.42)
Cuba	96 (19-260)	1675 (340-4552)	1.03 (0.21-2.80)	16.92 (3.44-46.19)	44 (7-164)	700 (105-2587)	0.20 (0.03-0.76)	3.41 (0.51-12.63)	-6.30 (-7.03 to -5.57)	-6.19 (-6.91 to -5.47)
Cyprus	1 (0-5)	8 (0-68)	0.11 (0.00-1.03)	1.42 (0.01-12.89)	0 (0-0)	0 (0-2)	0.00 (0.00-0.01)	0.02 (0.00-0.12)	-14.30 (-15.36 to -13.23)	-14.45 (-15.43 to -13.45)
Czechia	40 (0-355)	664 (3-5883)	0.30 (0.00-2.68)	4.82 (0.02-42.68)	2 (0-16)	32 (0-267)	0.01 (0.00-0.07)	0.14 (0.00-1.16)	-12.78 (-13.63 to -11.93)	-12.35 (-13.07 to -11.62)
C么te d'Ivoire	716 (496-962)	18191 (12681-25002)	30.08 (21.26-39.93)	567.15 (400.83-754.00)	1863 (1197-2676)	44277 (28882-63848)	25.83 (17.25-35.63)	477.49 (316.65-672.13)	-0.70 (-0.99 to -0.42)	-0.83 (-1.12 to -0.55)
Democratic People's Republic of Korea	3311 (2303-4530)	80524 (57902-107184)	28.65 (19.94-38.81)	578.86 (419.15-771.20)	7943 (5919-10620)	179196 (136586-234240)	27.04 (19.90-36.17)	566.23 (432.69-736.56)	-0.30 (-0.51 to -0.09)	-0.18 (-0.37 to 0.02)
Democratic Republic of the Congo	2516 (1718-3447)	61315 (44101-82764)	28.40 (19.89-38.94)	522.12 (367.81-704.04)	5480 (3430-8218)	123507 (83563-178731)	25.98 (16.40-39.09)	460.54 (307.01-667.17)	-0.42 (-0.47 to -0.36)	-0.53 (-0.58 to -0.49)
Denmark	0 (0-3)	6 (0-55)	0.00 (0.00-0.04)	0.07 (0.00-0.62)	0 (0-0)	0 (0-2)	0.00 (0.00-0.00)	0.00 (0.00-0.01)	-10.43 (-10.63 to -10.23)	-10.39 (-10.61 to -10.18)
Djibouti	10 (6-16)	268 (160-417)	14.47 (8.48-22.77)	275.26 (165.30-416.63)	23 (11-39)	592 (289-993)	6.65 (3.22-11.04)	125.35 (61.49-208.78)	-2.85 (-3.18 to -2.51)	-2.86 (-3.20 to -2.53)
Dominica	7 (2-12)	112 (38-198)	12.45 (4.29-21.99)	189.29 (64.94-338.10)	1 (0-3)	12 (1-46)	1.04 (0.09-3.98)	15.53 (1.40-60.24)	-8.06 (-8.41 to -7.71)	-8.08 (-8.44 to -7.71)
Dominican Republic	262 (121-406)	5094 (2379-7817)	9.57 (4.39-14.91)	157.73 (73.72-243.36)	31 (1-201)	579 (12-3771)	0.33 (0.01-2.12)	5.95 (0.12-38.76)	-10.41 (-10.75 to -10.06)	-10.31 (-10.56 to -10.05)
Ecuador	179 (53-362)	3571 (1049-7275)	4.10 (1.21-8.28)	72.64 (21.33-147.87)	36 (3-145)	635 (48-2607)	0.25 (0.02-1.00)	4.13 (0.31-16.89)	-9.19 (-9.65 to -8.72)	-9.45 (-9.88 to -9.01)
Egypt	2888 (1201-5445)	61470 (24651-117028)	17.84 (7.70-33.40)	294.76 (123.71-554.66)	32 (2-152)	730 (50-3361)	0.08 (0.01-0.40)	1.45 (0.10-6.86)	-17.71 (-18.29 to -17.12)	-17.69 (-18.30 to -17.08)
El Salvador	217 (148-282)	4201 (2865-5489)	7.88 (5.37-10.25)	146.99 (100.33-192.09)	60 (13-148)	1025 (228-2541)	0.87 (0.19-2.15)	15.70 (3.49-39.10)	-7.32 (-7.63 to -7.01)	-7.44 (-7.72 to -7.15)
Equatorial Guinea	38 (26-53)	882 (613-1202)	30.52 (20.67-43.12)	574.83 (401.74-785.22)	1 (0-15)	27 (0-341)	0.39 (0.00-4.77)	6.99 (0.00-87.44)	-18.04 (-20.02 to -16.00)	-18.15 (-20.12 to -16.13)
Eritrea	140 (89-207)	3928 (2649-5631)	26.50 (17.81-37.57)	507.63 (348.57-703.57)	310 (215-421)	7682 (5524-10352)	20.98 (14.74-28.20)	382.40 (272.75-504.63)	-0.71 (-0.84 to -0.59)	-0.87 (-1.00 to -0.73)
Estonia	105 (7-389)	1826 (128-6949)	5.32 (0.38-19.74)	89.77 (6.30-341.33)	2 (0-21)	31 (0-333)	0.06 (0.00-0.60)	1.06 (0.00-11.10)	-17.14 (-18.32 to -15.94)	-16.70 (-17.83 to -15.57)
Eswatini	45 (26-63)	953 (553-1331)	25.26 (14.68-35.53)	438.27 (253.79-602.72)	41 (7-97)	895 (163-2139)	12.03 (2.23-27.64)	212.43 (39.01-496.39)	-1.81 (-2.37 to -1.26)	-1.86 (-2.42 to -1.30)
Ethiopia	1898 (1169-3086)	50127 (32852-77365)	16.19 (10.50-24.74)	320.62 (213.73-478.63)	3554 (2602-5006)	78827 (59184-106473)	11.41 (8.31-15.92)	214.53 (162.52-289.47)	-1.44 (-1.54 to -1.35)	-1.61 (-1.70 to -1.52)
Fiji	28 (13-41)	775 (369-1148)	12.95 (6.20-19.18)	265.02 (125.87-393.61)	16 (2-43)	398 (46-1096)	3.45 (0.42-9.60)	65.76 (7.62-182.94)	-4.43 (-4.81 to -4.05)	-4.55 (-4.88 to -4.21)
Finland	1 (0-5)	10 (0-93)	0.01 (0.00-0.07)	0.14 (0.00-1.26)	0 (0-0)	0 (0-2)	0.00 (0.00-0.00)	0.00 (0.00-0.02)	-13.09 (-13.52 to -12.66)	-12.86 (-13.29 to -12.43)
France	13 (0-113)	175 (0-1563)	0.01 (0.00-0.12)	0.19 (0.00-1.73)	1 (0-4)	9 (0-60)	0.00 (0.00-0.00)	0.01 (0.00-0.03)	-12.25 (-12.63 to -11.87)	-11.56 (-11.93 to -11.19)
Gabon	15 (0-72)	319 (10-1576)	3.45 (0.11-16.57)	64.18 (1.99-315.93)	4 (0-29)	93 (2-629)	0.64 (0.01-4.31)	11.48 (0.23-77.80)	-6.02 (-6.44 to -5.61)	-6.13 (-6.53 to -5.72)
Gambia	78 (54-105)	1830 (1296-2404)	31.87 (22.17-43.22)	605.63 (429.93-797.64)	267 (182-366)	5683 (3981-7676)	36.56 (25.00-49.67)	663.30 (463.56-892.09)	0.41 (0.30 to 0.51)	0.21 (0.09 to 0.34)
Georgia	423 (49-1187)	7741 (883-21522)	7.72 (0.89-21.60)	132.89 (15.19-368.56)	322 (32-1052)	5179 (521-17156)	4.81 (0.48-15.72)	81.78 (8.21-271.70)	-3.48 (-4.82 to -2.12)	-3.63 (-5.07 to -2.16)
Germany	7 (0-64)	104 (0-999)	0.00 (0.00-0.05)	0.08 (0.00-0.74)	0 (0-2)	8 (0-31)	0.00 (0.00-0.00)	0.00 (0.00-0.01)	-10.43 (-10.84 to -10.02)	-9.63 (-10.07 to -9.18)
Ghana	1573 (1104-2108)	38199 (27546-50666)	37.53 (26.84-49.45)	716.18 (521.13-942.29)	3248 (1726-4963)	76352 (40034-114483)	28.74 (15.75-43.04)	534.27 (285.98-796.13)	-0.85 (-1.27 to -0.44)	-0.94 (-1.33 to -0.54)
Greece	44 (0-342)	631 (5-4930)	0.32 (0.00-2.45)	4.28 (0.04-33.41)	2 (0-23)	28 (0-288)	0.01 (0.00-0.06)	0.09 (0.00-0.88)	-13.58 (-14.53 to -12.62)	-13.31 (-14.28 to -12.34)
Greenland	0 (0-0)	0 (0-0)	0.01 (0.00-0.03)	0.09 (0.00-0.44)	0 (0-0)	0 (0-0)	0.00 (0.00-0.00)	0.01 (0.00-0.00)	-12.16 (-13.37 to -10.93)	-12.03 (-13.23 to -10.81)
Grenada	10 (4-17)	157 (59-281)	11.45 (4.30-20.58)	201.39 (76.00-359.83)	0 (0-1)	2 (0-15)	0.17 (0.01-1.01)	2.57 (0.10-15.53)	-13.30 (-13.86 to -12.74)	-13.66 (-14.25 to -13.07)
Guam	0 (0-0)	0 (0-2)	0.03 (0.00-0.21)	0.49 (0.00-3.67)	0 (0-0)	0 (0-2)	0.01 (0.00-0.03)	0.20 (0.00-0.96)	-4.28 (-4.73 to -3.82)	-2.59 (-2.89 to -2.29)
Guatemala	198 (125-276)	4174 (2581-5851)	9.53 (6.00-13.24)	154.71 (97.20-214.30)	318 (90-597)	5698 (1602-10585)	3.63 (1.04-6.84)	58.03 (16.38-107.74)	-3.47 (-3.83 to -3.11)	-3.55 (-3.83 to -3.26)
Guinea	767 (521-1039)	16159 (11442-21717)	29.21 (20.06-39.08)	540.52 (381.22-722.06)	1428 (1010-1918)	30406 (21552-40789)	33.19 (23.68-44.60)	610.67 (434.84-816.02)	0.65 (0.49 to 0.81)	0.60 (0.45 to 0.76)
Guinea-Bissau	120 (82-162)	2900 (2022-3903)	43.61 (30.56-56.64)	846.63 (596.88-1115.72)	193 (136-260)	4789 (3425-6383)	43.96 (31.21-57.76)	813.73 (586.23-1074.91)	0.19 (0.11 to 0.28)	0.00 (-0.08 to 0.09)
Guyana	52 (31-75)	1069 (638-1541)	17.13 (10.26-24.42)	312.48 (187.05-449.46)	9 (2-24)	166 (31-454)	1.82 (0.35-5.01)	30.34 (5.73-83.25)	-6.80 (-7.43 to -6.18)	-7.06 (-7.64 to -6.47)
Haiti	1060 (780-1380)	22247 (16242-29304)	51.19 (38.73-65.70)	859.43 (637.63-1114.53)	1763 (1220-2486)	36046 (24851-50896)	38.25 (27.09-52.41)	632.56 (443.38-884.74)	-0.86 (-0.91 to -0.82)	-0.90 (-0.96 to -0.85)
Honduras	231 (164-302)	4713 (3339-6160)	14.82 (10.44-19.34)	257.75 (184.37-335.93)	668 (374-1017)	12287 (6910-18361)	14.13 (8.05-21.53)	226.65 (129.31-341.02)	-0.04 (-0.32 to 0.25)	-0.24 (-0.46 to -0.02)
Hungary	691 (20-3809)	12709 (370-70134)	5.17 (0.15-28.37)	89.16 (2.59-492.14)	54 (0-678)	933 (0-11558)	0.24 (0.00-3.06)	4.49 (0.00-55.60)	-10.70 (-11.19 to -10.21)	-10.53 (-11.00 to -10.05)
Iceland	0 (0-0)	0 (0-1)	0.00 (0.00-0.03)	0.04 (0.00-0.42)	0 (0-0)	0 (0-0)	0.00 (0.00-0.00)	0.00 (0.00-0.01)	-11.32 (-11.74 to -10.91)	-11.14 (-11.51 to -10.77)
India	47793 (35864-62771)	1121909 (848487-1480898)	14.99 (11.42-19.66)	286.66 (218.45-370.72)	66662 (38892-106052)	1409532 (818615-2234552)	6.83 (3.93-10.83)	128.27 (74.56-203.65)	-2.67 (-2.93 to -2.41)	-2.80 (-3.04 to -2.55)
Indonesia	16269 (11755-21263)	386179 (286160-502039)	25.24 (18.07-32.90)	476.79 (350.68-614.04)	13423 (4441-29840)	293244 (96436-655697)	9.08 (3.00-19.82)	156.05 (51.44-343.29)	-3.05 (-3.81 to -2.28)	-3.35 (-4.09 to -2.60)
Iran (Islamic Republic of)	497 (158-1179)	11617 (3699-27834)	2.96 (0.94-7.09)	53.31 (16.95-126.90)	11 (1-67)	237 (11-1429)	0.02 (0.00-0.10)	0.32 (0.02-1.95)	-17.29 (-18.08 to -16.50)	-17.14 (-17.92 to -16.36)
Iraq	320 (39-1042)	6623 (812-21529)	4.51 (0.55-14.67)	87.35 (10.68-284.21)	28 (0-191)	593 (10-3977)	0.17 (0.00-1.16)	2.95 (0.05-19.94)	-13.14 (-14.95 to -11.30)	-13.40 (-15.23 to -11.53)
Ireland	2 (0-15)	31 (0-231)	0.05 (0.00-0.38)	0.75 (0.01-5.69)	0 (0-0)	0 (0-0)	0.00 (0.00-0.00)	0.00 (0.00-0.00)	-17.80 (-18.75 to -16.84)	-17.89 (-18.84 to -16.93)
Israel	1 (0-6)	12 (0-100)	0.01 (0.00-0.13)	0.25 (0.00-2.12)	0 (0-1)	1 (0-10)	0.00 (0.00-0.00)	0.01 (0.00-0.07)	-11.28 (-11.51 to -11.04)	-10.77 (-11.05 to -10.50)
Italy	60 (1-451)	887 (8-6620)	0.07 (0.00-0.52)	0.99 (0.01-7.35)	4 (0-36)	52 (0-453)	0.00 (0.00-0.02)	0.03 (0.00-0.24)	-11.29 (-11.97 to -10.60)	-11.29 (-12.02 to -10.57)
Jamaica	286 (125-451)	4475 (1960-7188)	15.10 (6.61-23.84)	238.45 (104.60-383.73)	61 (11-176)	894 (165-2588)	1.78 (0.33-5.16)	27.62 (5.09-80.17)	-6.14 (-7.06 to -5.20)	-6.14 (-7.07 to -5.20)
Japan	55 (0-513)	918 (3-8357)	0.04 (0.00-0.35)	0.58 (0.00-5.32)	5 (0-37)	78 (0-545)	0.00 (0.00-0.01)	0.02 (0.00-0.11)	-11.86 (-12.58 to -11.13)	-11.02 (-11.76 to -10.28)
Jordan	3 (1-9)	72 (16-208)	0.35 (0.08-1.03)	6.42 (1.45-18.58)	0 (0-2)	10 (1-40)	0.01 (0.00-0.04)	0.16 (0.02-0.65)	-12.90 (-13.59 to -12.21)	-12.91 (-13.58 to -12.24)
Kazakhstan	670 (48-2630)	13978 (985-55185)	6.38 (0.46-24.74)	120.51 (8.58-473.45)	40 (0-408)	806 (1-8122)	0.32 (0.00-3.18)	5.32 (0.00-53.62)	-12.47 (-14.52 to -10.38)	-12.88 (-14.98 to -10.72)
Kenya	936 (658-1300)	21040 (15759-28209)	16.40 (11.46-22.76)	308.05 (228.48-415.08)	2346 (1652-3248)	52481 (38977-71046)	17.21 (11.95-23.69)	304.67 (222.98-411.30)	0.34 (0.23 to 0.46)	0.11 (-0.01 to 0.23)
Kiribati	6 (4-7)	159 (124-200)	23.55 (17.00-30.05)	504.47 (383.66-629.55)	7 (5-10)	198 (147-268)	16.45 (12.07-21.86)	332.19 (248.43-440.14)	-1.23 (-1.47 to -0.99)	-1.42 (-1.65 to -1.19)
Kuwait	0 (0-0)	1 (0-6)	0.01 (0.00-0.06)	0.18 (0.00-1.11)	0 (0-0)	0 (0-0)	0.00 (0.00-0.00)	0.01 (0.00-0.02)	-10.56 (-11.21 to -9.90)	-10.51 (-11.03 to -9.98)
Kyrgyzstan	683 (355-1006)	13666 (7068-20165)	26.81 (14.01-39.44)	493.65 (255.88-730.89)	394 (225-591)	9747 (5654-14625)	10.11 (5.76-15.26)	214.91 (123.09-324.69)	-3.71 (-4.52 to -2.88)	-3.33 (-4.16 to -2.49)
Lao People's Democratic Republic	695 (520-913)	16257 (12219-21286)	48.88 (37.18-63.17)	919.19 (697.95-1193.96)	778 (330-1206)	16907 (7215-26266)	24.58 (10.74-37.70)	439.54 (190.55-676.02)	-2.33 (-2.49 to -2.16)	-2.47 (-2.64 to -2.30)
Latvia	247 (16-993)	4182 (263-16926)	7.08 (0.45-28.47)	117.03 (7.36-474.57)	22 (0-233)	321 (0-3475)	0.44 (0.00-4.73)	7.05 (0.01-76.46)	-11.68 (-13.19 to -10.14)	-11.77 (-13.29 to -10.23)
Lebanon	20 (2-65)	393 (45-1304)	1.18 (0.14-3.93)	20.68 (2.40-68.99)	1 (0-7)	21 (1-120)	0.02 (0.00-0.10)	0.33 (0.01-1.88)	-14.72 (-15.27 to -14.17)	-14.51 (-15.04 to -13.97)
Lesotho	144 (103-198)	2787 (2033-3662)	22.37 (15.79-30.71)	384.31 (278.88-508.99)	216 (144-300)	4532 (3024-6288)	29.89 (20.53-40.83)	522.83 (357.21-707.40)	1.92 (1.38 to 2.47)	1.84 (1.34 to 2.34)
Liberia	293 (224-369)	6311 (4826-7823)	34.03 (26.07-41.74)	617.27 (477.70-764.06)	461 (328-620)	10297 (7464-13739)	32.97 (23.78-44.08)	589.75 (431.10-776.05)	-0.33 (-0.45 to -0.21)	-0.38 (-0.50 to -0.27)
Libya	2 (0-17)	33 (0-361)	0.10 (0.00-1.09)	1.86 (0.00-20.47)	2 (0-12)	45 (1-294)	0.05 (0.00-0.30)	0.91 (0.03-5.96)	-2.82 (-4.47 to -1.14)	-2.91 (-4.57 to -1.21)
Lithuania	63 (4-295)	1193 (70-5575)	1.41 (0.08-6.59)	26.48 (1.55-123.81)	3 (0-33)	51 (0-515)	0.05 (0.00-0.47)	0.79 (0.00-8.08)	-13.20 (-14.45 to -11.94)	-13.15 (-14.34 to -11.93)
Luxembourg	0 (0-0)	1 (0-6)	0.01 (0.00-0.08)	0.14 (0.00-1.05)	0 (0-0)	0 (0-0)	0.00 (0.00-0.00)	0.00 (0.00-0.00)	-13.61 (-13.81 to -13.41)	-13.53 (-13.77 to -13.29)
Madagascar	1325 (1025-1687)	30004 (23506-38148)	37.32 (28.89-47.58)	702.75 (550.48-875.17)	2130 (1496-2846)	53836 (39324-69766)	34.21 (24.31-45.35)	636.40 (467.55-821.06)	-0.42 (-0.49 to -0.35)	-0.45 (-0.51 to -0.39)
Malawi	681 (502-882)	15885 (11986-20081)	28.22 (20.83-35.74)	520.26 (395.51-653.72)	1500 (1140-1977)	33395 (25473-43821)	31.27 (23.49-41.04)	562.08 (435.01-728.06)	0.12 (-0.08 to 0.31)	0.01 (-0.19 to 0.21)
Malaysia	65 (9-220)	1491 (198-5100)	0.85 (0.11-2.82)	17.56 (2.32-59.72)	3 (0-34)	79 (0-796)	0.02 (0.00-0.16)	0.31 (0.00-3.12)	-11.87 (-12.32 to -11.41)	-12.10 (-12.58 to -11.61)
Maldives	14 (8-19)	359 (204-499)	25.61 (14.37-35.91)	495.94 (283.79-685.61)	1 (0-7)	20 (0-140)	0.39 (0.01-2.87)	6.75 (0.10-48.63)	-14.44 (-15.08 to -13.80)	-14.82 (-15.44 to -14.20)
Mali	618 (429-871)	14356 (10212-20008)	24.42 (16.84-34.03)	446.39 (320.05-613.27)	1281 (858-1859)	28917 (19798-41020)	21.96 (15.15-30.95)	396.94 (276.38-554.30)	-0.26 (-0.38 to -0.15)	-0.34 (-0.46 to -0.22)
Malta	1 (0-5)	13 (0-84)	0.21 (0.01-1.34)	3.22 (0.08-20.61)	0 (0-0)	0 (0-1)	0.00 (0.00-0.01)	0.01 (0.00-0.10)	-17.04 (-17.28 to -16.79)	-17.10 (-17.35 to -16.84)
Marshall Islands	2 (1-2)	39 (25-55)	15.22 (10.09-21.55)	285.13 (190.36-404.79)	2 (1-3)	52 (33-79)	10.21 (6.53-15.71)	194.70 (124.82-292.78)	-0.95 (-1.16 to -0.75)	-0.88 (-1.09 to -0.66)
Mauritania	232 (146-330)	5060 (3275-7132)	30.04 (18.94-42.63)	563.13 (362.36-789.28)	277 (155-455)	5653 (3103-9014)	16.89 (9.58-27.34)	299.23 (166.19-477.76)	-2.05 (-2.18 to -1.92)	-2.24 (-2.36 to -2.12)
Mauritius	16 (2-45)	367 (53-1014)	2.90 (0.44-7.94)	55.89 (8.18-154.00)	0 (0-4)	8 (0-80)	0.02 (0.00-0.23)	0.46 (0.00-4.62)	-15.46 (-15.76 to -15.15)	-15.37 (-15.66 to -15.08)
Mexico	789 (132-2156)	14942 (2550-41073)	2.52 (0.42-6.90)	40.73 (6.90-111.86)	399 (31-1650)	7371 (559-30574)	0.36 (0.03-1.50)	6.29 (0.48-26.04)	-6.42 (-6.65 to -6.19)	-6.29 (-6.52 to -6.05)
Micronesia (Federated States of)	9 (6-11)	198 (143-264)	23.87 (17.12-31.63)	460.37 (333.45-604.57)	5 (3-7)	123 (77-185)	10.79 (6.99-16.40)	208.56 (134.56-312.56)	-2.72 (-2.78 to -2.65)	-2.70 (-2.76 to -2.64)
Monaco	0 (0-0)	0 (0-0)	0.00 (0.00-0.00)	0.02 (0.00-0.00)	0 (0-0)	0 (0-0)	0.00 (0.00-0.00)	0.00 (0.00-0.00)	-5.15 (-5.56 to -4.75)	-5.05 (-5.41 to -4.68)
Mongolia	72 (47-106)	1920 (1326-2570)	8.57 (5.67-12.57)	194.41 (134.06-264.67)	29 (2-105)	891 (65-3080)	1.90 (0.14-6.67)	43.39 (3.17-147.85)	-5.52 (-6.72 to -4.30)	-5.47 (-6.60 to -4.32)
Montenegro	17 (1-65)	302 (18-1165)	3.08 (0.19-11.80)	52.19 (3.11-200.56)	16 (0-109)	261 (4-1711)	2.05 (0.03-13.64)	29.52 (0.41-194.64)	-2.82 (-3.54 to -2.10)	-3.48 (-4.28 to -2.67)
Morocco	1454 (716-2431)	29911 (15208-50785)	12.27 (6.07-20.27)	225.22 (113.19-379.38)	285 (44-953)	5721 (894-19317)	1.03 (0.16-3.41)	18.22 (2.83-61.74)	-8.13 (-8.83 to -7.43)	-8.26 (-8.98 to -7.54)
Mozambique	1431 (1118-1771)	32451 (25605-40391)	35.09 (27.29-42.78)	658.52 (526.50-803.28)	3117 (2168-4131)	73312 (51352-97484)	41.49 (29.42-55.11)	793.47 (561.76-1046.59)	0.95 (0.80 to 1.10)	1.00 (0.85 to 1.16)
Myanmar	7256 (5166-9594)	166215 (121809-218368)	44.06 (32.28-57.38)	831.58 (612.45-1087.15)	8118 (4000-12401)	165773 (82912-252914)	21.94 (10.82-33.29)	391.31 (197.09-591.10)	-2.43 (-2.68 to -2.17)	-2.59 (-2.86 to -2.32)
Namibia	113 (53-168)	2481 (1166-3709)	28.34 (13.26-42.46)	496.81 (231.58-736.31)	79 (8-232)	1598 (161-4683)	8.79 (0.93-25.31)	149.47 (15.27-431.26)	-4.35 (-4.99 to -3.70)	-4.45 (-5.07 to -3.82)
Nauru	0 (0-0)	1 (0-5)	0.77 (0.00-6.77)	15.66 (0.00-138.91)	0 (0-0)	1 (0-3)	0.58 (0.02-2.54)	11.73 (0.37-53.05)	-2.39 (-5.12 to 0.42)	-2.43 (-5.15 to 0.38)
Nepal	1443 (940-1961)	31795 (20851-43044)	22.70 (15.24-30.48)	411.76 (274.96-554.12)	2510 (1718-3612)	49850 (34063-71757)	14.16 (9.78-19.97)	243.58 (167.70-346.35)	-1.53 (-1.64 to -1.43)	-1.72 (-1.82 to -1.62)
Netherlands	2 (0-19)	29 (0-307)	0.01 (0.00-0.09)	0.14 (0.00-1.48)	0 (0-0)	1 (0-6)	0.00 (0.00-0.00)	0.00 (0.00-0.02)	-12.25 (-12.86 to -11.63)	-12.21 (-12.77 to -11.64)
New Zealand	1 (0-6)	11 (0-108)	0.02 (0.00-0.17)	0.27 (0.00-2.76)	0 (0-0)	1 (0-7)	0.00 (0.00-0.00)	0.01 (0.00-0.08)	-10.73 (-11.19 to -10.27)	-10.65 (-11.16 to -10.14)
Nicaragua	133 (98-169)	2644 (1980-3342)	11.00 (8.14-13.91)	193.02 (144.39-243.13)	159 (88-229)	3179 (1742-4598)	4.01 (2.22-5.77)	71.77 (39.46-103.63)	-3.23 (-3.53 to -2.92)	-3.28 (-3.54 to -3.02)
Niger	396 (249-590)	9555 (6367-13884)	24.00 (15.17-35.11)	441.08 (293.78-636.84)	1254 (836-1913)	28001 (18831-41613)	24.85 (16.69-36.94)	433.51 (292.88-633.12)	0.13 (0.08 to 0.18)	-0.06 (-0.12 to -0.01)
Nigeria	9043 (5525-13309)	187250 (117047-271867)	27.47 (16.95-40.40)	491.11 (304.95-708.13)	9216 (4950-14441)	202471 (109045-315156)	14.69 (7.89-22.86)	266.91 (144.62-414.70)	-2.64 (-3.01 to -2.28)	-2.60 (-2.96 to -2.24)
Niue	0 (0-0)	3 (1-7)	7.00 (1.42-14.61)	131.86 (25.93-276.94)	0 (0-0)	0 (0-1)	0.35 (0.01-1.99)	6.74 (0.12-37.50)	-11.14 (-11.83 to -10.45)	-11.10 (-11.78 to -10.41)
North Macedonia	381 (70-908)	6789 (1244-16052)	25.11 (4.62-59.78)	416.51 (76.42-986.52)	137 (5-708)	2248 (88-11707)	6.22 (0.24-32.09)	85.52 (3.35-445.01)	-5.73 (-7.00 to -4.45)	-6.27 (-7.41 to -5.11)
Northern Mariana Islands	0 (0-0)	0 (0-1)	0.07 (0.00-0.44)	1.19 (0.00-7.60)	0 (0-0)	1 (0-5)	0.07 (0.00-0.66)	1.28 (0.00-12.48)	1.87 (0.56 to 3.19)	2.17 (0.92 to 3.43)
Norway	0 (0-2)	4 (0-33)	0.00 (0.00-0.03)	0.05 (0.00-0.43)	0 (0-0)	0 (0-0)	0.00 (0.00-0.00)	0.00 (0.00-0.00)	-13.56 (-13.84 to -13.28)	-13.08 (-13.44 to -12.73)
Oman	3 (0-26)	68 (0-611)	0.56 (0.00-5.00)	11.05 (0.03-98.37)	0 (0-0)	1 (0-9)	0.00 (0.00-0.03)	0.09 (0.00-0.54)	-15.35 (-16.28 to -14.40)	-15.64 (-16.46 to -14.80)
Pakistan	7862 (5343-11178)	166174 (115532-234242)	17.84 (12.06-25.32)	329.38 (226.80-465.98)	10099 (5685-15349)	226731 (126553-343312)	11.95 (6.75-17.98)	220.54 (125.09-331.79)	-1.65 (-1.91 to -1.38)	-1.64 (-1.92 to -1.37)
Palau	0 (0-0)	0 (0-0)	0.01 (0.00-0.07)	0.25 (0.00-1.28)	0 (0-0)	0 (0-0)	0.00 (0.00-0.02)	0.06 (0.00-0.44)	-3.13 (-3.70 to -2.56)	-3.26 (-3.79 to -2.72)
Palestine	75 (44-115)	1362 (801-2103)	11.37 (6.73-17.28)	181.45 (108.06-277.30)	19 (7-40)	365 (136-778)	1.19 (0.45-2.57)	18.53 (7.00-40.00)	-6.83 (-7.15 to -6.51)	-6.93 (-7.22 to -6.63)
Panama	59 (15-122)	1049 (262-2160)	4.53 (1.14-9.30)	75.45 (18.86-155.30)	4 (0-45)	70 (0-697)	0.10 (0.00-0.95)	1.55 (0.00-15.40)	-12.86 (-13.82 to -11.90)	-12.96 (-13.86 to -12.04)
Papua New Guinea	201 (125-293)	5152 (3384-7227)	21.23 (13.65-30.56)	389.05 (255.56-543.86)	486 (328-713)	11771 (8141-16621)	17.52 (11.84-25.49)	315.25 (217.88-446.43)	-0.65 (-0.78 to -0.53)	-0.73 (-0.83 to -0.62)
Paraguay	307 (140-460)	5166 (2328-7766)	16.09 (7.33-24.12)	255.84 (115.49-385.74)	141 (11-438)	2368 (192-7480)	2.75 (0.22-8.53)	44.30 (3.59-139.72)	-5.45 (-5.91 to -4.99)	-5.56 (-6.07 to -5.05)
Peru	550 (236-879)	10238 (4331-16586)	5.34 (2.29-8.54)	92.69 (39.54-150.22)	152 (9-700)	2802 (167-12745)	0.46 (0.03-2.11)	8.43 (0.50-38.41)	-8.28 (-8.85 to -7.71)	-8.06 (-8.62 to -7.49)
Philippines	3321 (2427-4244)	72722 (53617-93245)	18.47 (13.46-23.57)	310.95 (230.69-395.69)	5324 (2669-8752)	119382 (58701-196607)	8.81 (4.43-14.43)	167.32 (83.31-273.13)	-1.97 (-2.26 to -1.68)	-1.69 (-1.98 to -1.40)
Poland	4403 (913-10794)	73047 (15112-180334)	11.33 (2.38-27.57)	176.38 (36.76-433.68)	170 (0-1614)	2687 (7-25822)	0.21 (0.00-2.02)	3.52 (0.01-33.92)	-13.48 (-13.97 to -12.99)	-13.29 (-13.75 to -12.83)
Portugal	124 (3-786)	1879 (39-11875)	1.05 (0.02-6.62)	14.50 (0.30-91.41)	1 (0-12)	17 (0-157)	0.00 (0.00-0.04)	0.05 (0.00-0.51)	-17.47 (-17.99 to -16.94)	-17.39 (-17.92 to -16.87)
Puerto Rico	0 (0-1)	1 (0-8)	0.00 (0.00-0.02)	0.03 (0.00-0.25)	0 (0-0)	0 (0-1)	0.00 (0.00-0.00)	0.00 (0.00-0.01)	-9.53 (-10.05 to -9.01)	-8.79 (-9.33 to -8.24)
Qatar	0 (0-0)	0 (0-0)	0.00 (0.00-0.01)	0.05 (0.00-0.11)	0 (0-0)	0 (0-0)	0.00 (0.00-0.00)	0.00 (0.00-0.00)	-11.80 (-12.64 to -10.95)	-11.72 (-12.49 to -10.94)
Republic of Korea	158 (16-664)	3313 (346-13832)	0.89 (0.09-3.68)	14.70 (1.51-61.00)	1 (0-6)	14 (0-117)	0.00 (0.00-0.01)	0.01 (0.00-0.13)	-21.07 (-22.09 to -20.03)	-20.83 (-21.88 to -19.75)
Republic of Moldova	755 (442-1042)	14301 (8464-19851)	24.00 (13.94-33.10)	386.88 (228.22-533.52)	183 (62-344)	3642 (1227-6842)	3.01 (1.02-5.66)	60.13 (20.26-112.96)	-7.67 (-8.30 to -7.03)	-7.03 (-7.76 to -6.29)
Romania	3199 (381-9067)	56010 (6622-160585)	15.10 (1.80-42.34)	231.69 (27.56-657.57)	227 (0-2292)	3464 (6-34455)	0.53 (0.00-5.35)	8.43 (0.01-83.58)	-12.60 (-13.78 to -11.41)	-12.59 (-13.78 to -11.37)
Russian Federation	2044 (130-11663)	36737 (2357-210325)	1.37 (0.09-7.75)	22.17 (1.44-126.38)	261 (2-2271)	4488 (26-39201)	0.11 (0.00-0.93)	1.85 (0.01-16.15)	-11.48 (-13.62 to -9.29)	-11.29 (-13.42 to -9.11)
Rwanda	721 (527-984)	16871 (12616-22507)	40.10 (29.48-53.20)	742.37 (558.69-980.17)	880 (571-1239)	19435 (13416-26464)	22.85 (15.18-31.92)	403.06 (280.64-548.91)	-2.68 (-3.06 to -2.30)	-2.82 (-3.19 to -2.46)
Saint Kitts and Nevis	1 (0-4)	14 (1-62)	2.36 (0.10-10.48)	36.69 (1.51-165.32)	0 (0-0)	0 (0-3)	0.04 (0.00-0.42)	0.60 (0.00-6.24)	-12.64 (-13.10 to -12.17)	-12.78 (-13.28 to -12.28)
Saint Lucia	9 (2-19)	148 (36-311)	13.51 (3.38-28.15)	194.35 (48.11-407.67)	1 (0-4)	12 (1-64)	0.36 (0.02-1.91)	5.18 (0.28-27.88)	-12.31 (-12.79 to -11.83)	-12.09 (-12.53 to -11.65)
Saint Vincent and the Grenadines	6 (3-10)	103 (44-174)	9.84 (4.20-16.47)	151.64 (64.51-256.18)	0 (0-2)	7 (1-32)	0.36 (0.03-1.62)	5.39 (0.38-24.22)	-10.61 (-11.06 to -10.15)	-10.71 (-11.16 to -10.25)
Samoa	12 (9-16)	279 (199-367)	20.64 (14.64-27.24)	389.79 (280.79-511.63)	13 (6-20)	296 (143-449)	11.96 (5.93-17.98)	233.66 (113.67-353.85)	-1.84 (-1.92 to -1.76)	-1.71 (-1.79 to -1.64)
San Marino	0 (0-0)	0 (0-0)	0.00 (0.00-0.02)	0.04 (0.00-0.23)	0 (0-0)	0 (0-0)	0.00 (0.00-0.00)	0.00 (0.00-0.01)	-8.22 (-9.02 to -7.41)	-7.75 (-8.50 to -6.99)
Sao Tome and Principe	16 (12-20)	332 (261-411)	29.75 (23.06-36.92)	559.40 (441.19-689.24)	15 (10-22)	347 (232-482)	19.43 (13.23-27.06)	361.26 (244.15-497.66)	-1.42 (-1.77 to -1.07)	-1.57 (-1.94 to -1.20)
Saudi Arabia	9 (0-82)	191 (0-1768)	0.21 (0.00-1.98)	3.75 (0.00-34.71)	0 (0-2)	9 (0-46)	0.00 (0.00-0.01)	0.05 (0.00-0.26)	-14.43 (-15.00 to -13.85)	-14.28 (-14.85 to -13.71)
Senegal	708 (497-920)	15764 (11177-20349)	29.16 (20.62-37.92)	550.86 (393.42-714.64)	1783 (1240-2491)	37351 (26769-50995)	31.21 (21.84-44.01)	557.46 (398.74-764.93)	0.29 (0.16 to 0.43)	0.11 (-0.03 to 0.26)
Serbia	1965 (194-6056)	33163 (3263-103017)	26.00 (2.57-78.77)	388.29 (38.34-1187.79)	598 (14-3429)	9055 (219-52781)	3.39 (0.08-19.48)	51.61 (1.25-301.14)	-9.00 (-10.14 to -7.83)	-8.86 (-10.01 to -7.69)
Seychelles	0 (0-1)	5 (0-27)	0.44 (0.01-2.44)	8.47 (0.27-48.29)	0 (0-0)	0 (0-1)	0.01 (0.00-0.08)	0.15 (0.00-1.44)	-12.06 (-12.44 to -11.68)	-12.25 (-12.60 to -11.90)
Sierra Leone	621 (468-786)	13266 (10006-16821)	37.34 (28.30-47.42)	702.12 (533.73-883.08)	992 (707-1340)	22054 (15481-29586)	35.54 (25.77-47.45)	660.11 (477.32-882.24)	-0.06 (-0.26 to 0.14)	-0.09 (-0.28 to 0.10)
Singapore	4 (0-38)	86 (0-856)	0.23 (0.00-2.22)	4.44 (0.01-44.05)	0 (0-0)	1 (0-0)	0.00 (0.00-0.00)	0.01 (0.00-0.00)	-20.32 (-21.01 to -19.62)	-19.57 (-20.48 to -18.66)
Slovakia	18 (0-124)	338 (8-2303)	0.32 (0.01-2.18)	5.75 (0.13-39.02)	1 (0-11)	22 (0-214)	0.01 (0.00-0.12)	0.23 (0.00-2.21)	-11.93 (-12.69 to -11.16)	-11.87 (-12.67 to -11.07)
Slovenia	26 (0-236)	439 (2-3974)	1.08 (0.01-9.75)	17.88 (0.09-161.61)	2 (0-22)	35 (0-313)	0.04 (0.00-0.38)	0.67 (0.00-6.01)	-11.27 (-11.65 to -10.89)	-11.45 (-11.83 to -11.07)
Solomon Islands	20 (14-28)	537 (396-722)	27.68 (20.00-38.30)	530.21 (393.77-702.70)	51 (35-73)	1295 (950-1790)	24.82 (17.59-34.75)	475.65 (347.36-654.47)	-0.36 (-0.46 to -0.27)	-0.35 (-0.46 to -0.25)
Somalia	325 (195-501)	8400 (5407-12535)	25.10 (15.99-37.35)	478.94 (313.59-701.59)	636 (384-987)	17299 (11327-25791)	20.05 (12.61-30.91)	384.46 (253.18-561.79)	-0.73 (-0.77 to -0.69)	-0.76 (-0.80 to -0.73)
South Africa	920 (368-1706)	21219 (8855-38785)	5.66 (2.28-10.38)	113.15 (47.40-205.49)	883 (162-2223)	16530 (2943-42957)	2.69 (0.50-6.65)	43.59 (7.87-110.57)	-2.98 (-4.01 to -1.94)	-3.71 (-4.66 to -2.75)
South Sudan	347 (186-533)	7650 (4116-11326)	18.49 (9.98-28.01)	345.75 (187.63-506.75)	460 (315-640)	10783 (7741-14580)	19.27 (13.52-26.44)	361.96 (261.88-487.55)	-0.23 (-0.59 to 0.14)	-0.22 (-0.58 to 0.15)
Spain	146 (1-1311)	2138 (15-19296)	0.28 (0.00-2.52)	3.94 (0.03-35.59)	2 (0-21)	36 (0-300)	0.00 (0.00-0.01)	0.03 (0.00-0.24)	-15.74 (-16.51 to -14.96)	-15.08 (-15.90 to -14.24)
Sri Lanka	2900 (2157-3585)	54985 (41610-68044)	41.70 (31.29-51.66)	651.23 (491.63-806.42)	1647 (144-5426)	28555 (2474-95146)	7.71 (0.67-25.21)	119.78 (10.42-396.03)	-4.72 (-5.51 to -3.91)	-4.94 (-5.71 to -4.15)
Sudan	2883 (1953-4013)	63153 (42924-87695)	40.42 (27.50-55.60)	745.49 (508.09-1037.74)	2402 (1316-3794)	53691 (29155-84203)	16.30 (8.82-25.41)	301.10 (163.37-472.76)	-3.36 (-3.63 to -3.09)	-3.33 (-3.61 to -3.06)
Suriname	11 (2-29)	191 (27-541)	4.85 (0.70-13.43)	83.36 (12.12-235.19)	3 (0-16)	45 (1-290)	0.45 (0.01-2.77)	7.61 (0.20-48.52)	-8.87 (-9.60 to -8.13)	-8.95 (-9.70 to -8.20)
Sweden	1 (0-7)	12 (0-106)	0.00 (0.00-0.04)	0.07 (0.00-0.62)	0 (0-0)	0 (0-3)	0.00 (0.00-0.00)	0.00 (0.00-0.01)	-12.89 (-13.29 to -12.49)	-12.58 (-12.94 to -12.23)
Switzerland	0 (0-1)	2 (0-13)	0.00 (0.00-0.01)	0.02 (0.00-0.11)	0 (0-0)	0 (0-0)	0.00 (0.00-0.00)	0.00 (0.00-0.00)	-9.41 (-9.71 to -9.11)	-8.91 (-9.19 to -8.63)
Syrian Arab Republic	117 (50-226)	2520 (1097-4901)	2.90 (1.24-5.62)	52.80 (22.77-102.16)	6 (2-13)	120 (38-286)	0.06 (0.02-0.14)	1.07 (0.34-2.51)	-13.19 (-13.77 to -12.61)	-13.34 (-13.93 to -12.75)
Taiwan (Province of China)	298 (8-1630)	6907 (188-38008)	2.67 (0.07-14.43)	51.90 (1.41-282.74)	6 (0-36)	149 (0-827)	0.01 (0.00-0.08)	0.35 (0.00-1.93)	-15.81 (-16.74 to -14.86)	-14.96 (-15.88 to -14.02)
Tajikistan	623 (370-881)	13113 (7874-18520)	26.33 (15.66-37.11)	511.68 (306.10-719.42)	594 (370-851)	13449 (8429-19098)	15.58 (9.58-21.96)	285.81 (178.55-404.94)	-2.58 (-3.25 to -1.91)	-2.73 (-3.35 to -2.10)
Thailand	2961 (1447-4562)	70244 (33993-107029)	11.34 (5.50-17.51)	226.57 (110.19-345.09)	444 (7-2811)	9362 (158-58873)	0.41 (0.01-2.59)	8.71 (0.15-54.79)	-11.09 (-11.61 to -10.56)	-10.81 (-11.28 to -10.33)
Timor-Leste	46 (34-58)	1066 (801-1338)	28.74 (21.49-36.15)	511.73 (385.56-641.21)	133 (53-221)	2740 (1089-4523)	20.78 (8.15-34.20)	362.74 (144.13-599.29)	-1.54 (-1.85 to -1.24)	-1.62 (-1.93 to -1.31)
Togo	284 (209-367)	6634 (4910-8470)	33.99 (24.97-44.13)	636.71 (477.45-811.50)	806 (558-1087)	19237 (13506-25572)	33.71 (24.31-45.11)	617.82 (448.78-810.19)	-0.24 (-0.45 to -0.03)	-0.32 (-0.53 to -0.10)
Tokelau	0 (0-0)	0 (0-0)	0.12 (0.01-0.36)	2.17 (0.17-6.64)	0 (0-0)	0 (0-0)	0.01 (0.00-0.02)	0.12 (0.00-0.47)	-10.09 (-10.38 to -9.81)	-9.95 (-10.23 to -9.67)
Tonga	5 (3-6)	112 (81-147)	11.73 (8.25-15.34)	235.62 (169.99-306.35)	4 (2-7)	84 (35-135)	5.66 (2.34-9.21)	109.80 (45.99-176.38)	-2.04 (-2.24 to -1.83)	-2.23 (-2.41 to -2.05)
Trinidad and Tobago	1 (0-4)	15 (1-74)	0.13 (0.00-0.63)	1.98 (0.07-9.91)	0 (0-0)	0 (0-4)	0.00 (0.00-0.01)	0.02 (0.00-0.20)	-16.82 (-17.88 to -15.75)	-16.82 (-17.92 to -15.70)
Tunisia	169 (58-336)	3388 (1170-6728)	4.88 (1.71-9.70)	80.47 (27.88-160.16)	4 (0-18)	73 (5-335)	0.04 (0.00-0.16)	0.60 (0.04-2.74)	-16.54 (-17.02 to -16.05)	-16.47 (-16.96 to -15.98)
Turkmenistan	3 (0-10)	70 (10-256)	0.19 (0.03-0.67)	3.93 (0.58-14.30)	0 (0-3)	9 (0-71)	0.01 (0.00-0.09)	0.25 (0.00-1.93)	-11.08 (-13.18 to -8.94)	-10.94 (-13.02 to -8.82)
Tuvalu	1 (1-1)	24 (18-32)	23.93 (17.15-31.61)	449.25 (329.15-591.71)	0 (0-1)	7 (4-12)	4.17 (2.26-6.70)	78.71 (43.88-126.32)	-6.07 (-6.26 to -5.89)	-6.06 (-6.23 to -5.88)
T眉rkiye	1018 (110-3471)	20224 (2158-69906)	3.90 (0.42-13.07)	67.51 (7.25-231.85)	34 (0-302)	584 (1-5309)	0.04 (0.00-0.38)	0.68 (0.00-6.21)	-14.11 (-14.64 to -13.58)	-14.52 (-15.14 to -13.89)
Uganda	1047 (715-1431)	23644 (17395-30892)	23.94 (16.38-32.65)	447.03 (325.97-583.38)	1659 (1173-2246)	38764 (28631-51225)	17.31 (12.39-23.71)	330.46 (243.32-435.46)	-1.69 (-1.96 to -1.42)	-1.58 (-1.84 to -1.32)
Ukraine	2140 (176-9068)	37842 (3110-158280)	3.38 (0.28-14.35)	55.39 (4.56-232.02)	676 (75-2557)	11834 (1338-44615)	0.84 (0.09-3.17)	14.90 (1.68-56.07)	-6.92 (-8.59 to -5.22)	-6.59 (-8.21 to -4.93)
United Arab Emirates	0 (0-0)	0 (0-0)	0.00 (0.00-0.00)	0.04 (0.00-0.00)	0 (0-0)	0 (0-0)	0.00 (0.00-0.00)	0.00 (0.00-0.00)	-6.20 (-6.80 to -5.60)	-7.09 (-7.56 to -6.62)
United Kingdom	5 (0-43)	84 (1-656)	0.01 (0.00-0.04)	0.09 (0.00-0.67)	0 (0-2)	3 (0-30)	0.00 (0.00-0.00)	0.00 (0.00-0.02)	-12.39 (-12.67 to -12.11)	-12.14 (-12.47 to -11.81)
United Republic of Tanzania	1426 (1038-1978)	33551 (25283-44442)	19.82 (14.56-27.30)	374.89 (284.44-495.67)	4176 (2956-5651)	89886 (66017-118253)	23.35 (16.59-31.17)	427.03 (312.59-557.65)	0.44 (0.24 to 0.64)	0.29 (0.12 to 0.45)
United States Virgin Islands	0 (0-0)	0 (0-3)	0.03 (0.00-0.28)	0.43 (0.00-4.39)	0 (0-0)	0 (0-0)	0.00 (0.00-0.00)	0.02 (0.00-0.08)	-9.80 (-10.87 to -8.71)	-9.68 (-10.78 to -8.58)
United States of America	6 (0-48)	107 (0-868)	0.00 (0.00-0.01)	0.03 (0.00-0.26)	1 (0-7)	24 (0-139)	0.00 (0.00-0.00)	0.00 (0.00-0.02)	-7.75 (-8.11 to -7.39)	-7.31 (-7.63 to -7.00)
Uruguay	76 (8-245)	1285 (135-4185)	2.00 (0.21-6.40)	32.82 (3.45-106.53)	3 (0-28)	48 (0-417)	0.05 (0.00-0.39)	0.75 (0.00-6.63)	-11.52 (-12.27 to -10.76)	-11.54 (-12.26 to -10.82)
Uzbekistan	1075 (588-1639)	25819 (13672-39858)	10.27 (5.64-15.61)	230.65 (122.50-355.10)	517 (97-1423)	12736 (2355-34314)	2.70 (0.51-7.41)	54.98 (10.20-148.57)	-5.34 (-6.31 to -4.36)	-5.55 (-6.44 to -4.64)
Vanuatu	11 (8-15)	300 (226-393)	31.11 (22.86-40.71)	602.86 (455.68-780.79)	24 (18-32)	655 (485-843)	23.24 (16.84-30.30)	461.58 (342.88-594.03)	-1.13 (-1.21 to -1.05)	-1.05 (-1.13 to -0.98)
Venezuela (Bolivarian Republic of)	9 (0-51)	176 (8-958)	0.12 (0.01-0.66)	2.05 (0.09-11.20)	12 (0-70)	201 (8-1184)	0.05 (0.00-0.27)	0.73 (0.03-4.33)	-4.15 (-4.83 to -3.46)	-4.39 (-5.10 to -3.68)
Viet Nam	14007 (10473-17824)	262421 (199113-330449)	42.15 (31.42-53.54)	721.81 (547.09-908.15)	12356 (4561-21538)	231103 (83664-408299)	16.06 (5.95-27.75)	269.57 (98.28-463.51)	-3.19 (-3.66 to -2.72)	-3.24 (-3.69 to -2.78)
Yemen	1261 (846-1779)	28875 (19421-40629)	37.63 (25.82-52.56)	688.25 (465.21-963.11)	1890 (1176-2923)	41659 (26277-64127)	18.90 (11.72-29.09)	337.45 (210.01-519.36)	-2.65 (-2.78 to -2.52)	-2.72 (-2.84 to -2.59)
Zambia	424 (288-606)	9630 (6980-13270)	23.60 (16.33-33.88)	431.00 (312.91-590.12)	1043 (710-1455)	23335 (15626-31858)	24.84 (16.93-34.60)	444.13 (301.84-602.75)	0.15 (0.03 to 0.28)	0.04 (-0.09 to 0.17)
Zimbabwe	535 (404-688)	11569 (8718-14604)	20.96 (15.85-27.14)	365.13 (279.67-461.52)	1149 (844-1508)	26685 (19839-35523)	27.42 (20.78-35.14)	498.02 (375.63-644.54)	1.78 (1.25 to 2.30)	1.77 (1.28 to 2.26)
ASMR, age-standardized mortality rate; UI, uncertainty interval; DALYs, disability-adjusted life years; ASDR, age-standardized DALY rate; EAPC, estimated annual percentage change; CI, confidence interval; SDI, Socio-demographic Index
