# Supplementary material for: Spatiotemporal trends of ischemic stroke burden attributable to PM2.5 from 1990 to 2021
Source: Front Public Health. 2025 Jul 16;13:1608086. doi: 10.3389/fpubh.2025.1608086 (PMC12307462; doi:10.3389/fpubh.2025.1608086)
Supplement: Supplementary file 23 [file Table_10.xlsx]

## Sheet: decomposition_analysis_data_tab
Table S10. Change in Deaths and DALYs of ischemic stroke attributable to PM2.5 pollution, ambient PM2.5 pollution and household PM2.5 pollution from 1990 to 2021 at the global level and five SDI regions based on decomposition analysis
Measure	Air Pollution	Location	Overall Difference (No. ×100000000)	Population Grwoth (No. ×100000000)	Population Aging (No. ×100000000)	Epidemiological Change (No. ×100000000)
measure	rei	location	total_diff	p_grwoth	p_aging	epid_diff
Deaths	PM2.5	Global	224.42	491.82	270.44	-537.84
Deaths	PM2.5	Low SDI	40.19	54.12	-0.18	-13.75
Deaths	PM2.5	Low-middle SDI	107.15	123.82	38.62	-55.28
Deaths	PM2.5	Middle SDI	132.24	184.63	135.22	-187.6
Deaths	PM2.5	High-middle SDI	-15.52	109.02	106.14	-230.69
Deaths	PM2.5	High SDI	-39.35	29.92	39.48	-108.74
Deaths	APM2.5	Global	290.15	265.29	156.69	-131.83
Deaths	APM2.5	Low SDI	9.49	9.48	-0.04	0.05
Deaths	APM2.5	Low-middle SDI	63.82	36.85	11.58	15.38
Deaths	APM2.5	Middle SDI	193.38	82.88	62.41	48.08
Deaths	APM2.5	High-middle SDI	53.34	79.25	80.22	-106.12
Deaths	APM2.5	High SDI	-29.75	27.46	36.78	-93.99
Deaths	HPM2.5	Global	-65.81	226.46	113.71	-405.99
Deaths	HPM2.5	Low SDI	30.7	44.64	-0.14	-13.79
Deaths	HPM2.5	Low-middle SDI	43.32	86.96	27.03	-70.67
Deaths	HPM2.5	Middle SDI	-61.19	101.72	72.79	-235.7
Deaths	HPM2.5	High-middle SDI	-68.88	29.76	25.9	-124.54
Deaths	HPM2.5	High SDI	-9.59	2.46	2.69	-14.74
DALYs	PM2.5	Global	4154	9996.11	4203.51	-10045.6
DALYs	PM2.5	Low SDI	863.47	1226.91	-48.75	-314.69
DALYs	PM2.5	Low-middle SDI	2108.19	2657.89	623.15	-1172.86
DALYs	PM2.5	Middle SDI	2310.28	3898.66	2258.1	-3846.48
DALYs	PM2.5	High-middle SDI	-490.59	2081.75	1561.62	-4133.95
DALYs	PM2.5	High SDI	-631.98	515.59	518.64	-1666.21
DALYs	APM2.5	Global	6002.72	5134.54	2322.94	-1454.76
DALYs	APM2.5	Low SDI	205.46	213.45	-8.81	0.82
DALYs	APM2.5	Low-middle SDI	1351.73	794.4	187.48	369.85
DALYs	APM2.5	Middle SDI	3848.44	1740.65	1037.44	1070.36
DALYs	APM2.5	High-middle SDI	1047.52	1455.82	1139.79	-1548.09
DALYs	APM2.5	High SDI	-448.1	470.23	479.98	-1398.31
DALYs	HPM2.5	Global	-1850.41	4860.32	1880	-8590.73
DALYs	HPM2.5	Low SDI	657.98	1013.4	-39.94	-315.48
DALYs	HPM2.5	Low-middle SDI	756.1	1863.29	435.63	-1542.83
DALYs	HPM2.5	Middle SDI	-1539.3	2157.55	1220.37	-4917.21
DALYs	HPM2.5	High-middle SDI	-1538.37	625.57	421.54	-2585.48
DALYs	HPM2.5	High SDI	-183.77	45.27	38.59	-267.63
DALYs, Disability-Adjusted Life Years; No., number; PM, particulate matter pollution; SDI, socio-demographic index
